# Supplementary material for: Hsp90 co-chaperone FKBP4 facilitates CCT8 folding and connects Hsp90 to chaperonin-dependent proteostasis
Source: J Biol Chem. 2025 Nov 5;301(12):110914. doi: 10.1016/j.jbc.2025.110914 (PMC12718141; doi:10.1016/j.jbc.2025.110914)
Supplement: File S4 [file mmc5.xlsx]

## Sheet: 工作表1
			prot_score	prot_score
	prot_acc	prot_desc	19_FKBP4wt-BioID2_up	22_FKBP4(F130Y)-BioID2_up
	Q02790	Peptidyl-prolyl cis-trans isomerase FKBP4 OS=Homo sapiens OX=9606 GN=FKBP4 PE=1 SV=3	12432	4482
	Q13085	Acetyl-CoA carboxylase 1 OS=Homo sapiens OX=9606 GN=ACACA PE=1 SV=2	-	439
	P21333	Filamin-A OS=Homo sapiens OX=9606 GN=FLNA PE=1 SV=4	52	328
	P11498	Pyruvate carboxylase, mitochondrial OS=Homo sapiens OX=9606 GN=PC PE=1 SV=2	59	278
	Q9Y490	Talin-1 OS=Homo sapiens OX=9606 GN=TLN1 PE=1 SV=3	88	218
	P02533	Keratin, type I cytoskeletal 14 OS=Homo sapiens OX=9606 GN=KRT14 PE=1 SV=4	50	182
	P35579	Myosin-9 OS=Homo sapiens OX=9606 GN=MYH9 PE=1 SV=4	-	171
	P49327	Fatty acid synthase OS=Homo sapiens OX=9606 GN=FASN PE=1 SV=3	67	146
	P22314	Ubiquitin-like modifier-activating enzyme 1 OS=Homo sapiens OX=9606 GN=UBA1 PE=1 SV=3	-	123
	P09651	Heterogeneous nuclear ribonucleoprotein A1 OS=Homo sapiens OX=9606 GN=HNRNPA1 PE=1 SV=5	-	110
	Q04637	Eukaryotic translation initiation factor 4 gamma 1 OS=Homo sapiens OX=9606 GN=EIF4G1 PE=1 SV=4	-	106
	P13639	Elongation factor 2 OS=Homo sapiens OX=9606 GN=EEF2 PE=1 SV=4	48	101
	Q14157	Ubiquitin-associated protein 2-like OS=Homo sapiens OX=9606 GN=UBAP2L PE=1 SV=2	-	89
	Q99613	Eukaryotic translation initiation factor 3 subunit C OS=Homo sapiens OX=9606 GN=EIF3C PE=1 SV=1	-	81
	Q9H2M9	Rab3 GTPase-activating protein non-catalytic subunit OS=Homo sapiens OX=9606 GN=RAB3GAP2 PE=1 SV=1	-	75
	Q5D862	Filaggrin-2 OS=Homo sapiens OX=9606 GN=FLG2 PE=1 SV=1	25	74
	O75534	Cold shock domain-containing protein E1 OS=Homo sapiens OX=9606 GN=CSDE1 PE=1 SV=2	-	72
	Q9UKV3	Apoptotic chromatin condensation inducer in the nucleus OS=Homo sapiens OX=9606 GN=ACIN1 PE=1 SV=2	27	71
	P08670	Vimentin OS=Homo sapiens OX=9606 GN=VIM PE=1 SV=4	45	66
	O14974	Protein phosphatase 1 regulatory subunit 12A OS=Homo sapiens OX=9606 GN=PPP1R12A PE=1 SV=1	-	67
	Q6P2E9	Enhancer of mRNA-decapping protein 4 OS=Homo sapiens OX=9606 GN=EDC4 PE=1 SV=1	43	64
	P23246	Splicing factor, proline- and glutamine-rich OS=Homo sapiens OX=9606 GN=SFPQ PE=1 SV=2	-	59
	Q86YZ3	Hornerin OS=Homo sapiens OX=9606 GN=HRNR PE=1 SV=2	26	57
	Q7Z2W4	Zinc finger CCCH-type antiviral protein 1 OS=Homo sapiens OX=9606 GN=ZC3HAV1 PE=1 SV=3	-	53
	P54652	Heat shock-related 70 kDa protein 2 OS=Homo sapiens OX=9606 GN=HSPA2 PE=1 SV=1	-	52
	O00151	PDZ and LIM domain protein 1 OS=Homo sapiens OX=9606 GN=PDLIM1 PE=1 SV=4	-	52
	Q6Y7W6	GRB10-interacting GYF protein 2 OS=Homo sapiens OX=9606 GN=GIGYF2 PE=1 SV=1	-	51
	P12270	Nucleoprotein TPR OS=Homo sapiens OX=9606 GN=TPR PE=1 SV=3	19	51
	P62979	Ubiquitin-40S ribosomal protein S27a OS=Homo sapiens OX=9606 GN=RPS27A PE=1 SV=2	-	49
	Q14008	Cytoskeleton-associated protein 5 OS=Homo sapiens OX=9606 GN=CKAP5 PE=1 SV=3	-	48
	Q08211	ATP-dependent RNA helicase A OS=Homo sapiens OX=9606 GN=DHX9 PE=1 SV=4	-	48
	Q13263	Transcription intermediary factor 1-beta OS=Homo sapiens OX=9606 GN=TRIM28 PE=1 SV=5	25	48
	Q5F1R6	DnaJ homolog subfamily C member 21 OS=Homo sapiens OX=9606 GN=DNAJC21 PE=1 SV=2	27	45
	P50402	Emerin OS=Homo sapiens OX=9606 GN=EMD PE=1 SV=1	-	44
	Q13573	SNW domain-containing protein 1 OS=Homo sapiens OX=9606 GN=SNW1 PE=1 SV=1	-	44
	Q5T8P6	RNA-binding protein 26 OS=Homo sapiens OX=9606 GN=RBM26 PE=1 SV=3	-	43
	P51610	Host cell factor 1 OS=Homo sapiens OX=9606 GN=HCFC1 PE=1 SV=2	-	42
	P53365	Arfaptin-2 OS=Homo sapiens OX=9606 GN=ARFIP2 PE=1 SV=1	24	40
	P48634	Protein PRRC2A OS=Homo sapiens OX=9606 GN=PRRC2A PE=1 SV=3	-	39
	Q92572	AP-3 complex subunit sigma-1 OS=Homo sapiens OX=9606 GN=AP3S1 PE=1 SV=1	-	39
	O95819	Mitogen-activated protein kinase kinase kinase kinase 4 OS=Homo sapiens OX=9606 GN=MAP4K4 PE=1 SV=2	-	38
	P19338	Nucleolin OS=Homo sapiens OX=9606 GN=NCL PE=1 SV=3	-	37
	Q7Z6Z7	E3 ubiquitin-protein ligase HUWE1 OS=Homo sapiens OX=9606 GN=HUWE1 PE=1 SV=3	-	37
	Q9BPX3	Condensin complex subunit 3 OS=Homo sapiens OX=9606 GN=NCAPG PE=1 SV=1	-	37
	Q96GF1	E3 ubiquitin-protein ligase RNF185 OS=Homo sapiens OX=9606 GN=RNF185 PE=1 SV=1	24	35
	P43243	Matrin-3 OS=Homo sapiens OX=9606 GN=MATR3 PE=1 SV=2	-	34
	Q8WWB5	PIH1 domain-containing protein 2 OS=Homo sapiens OX=9606 GN=PIH1D2 PE=1 SV=1	-	33
	P37802	Transgelin-2 OS=Homo sapiens OX=9606 GN=TAGLN2 PE=1 SV=3	-	33
	P11274	Breakpoint cluster region protein OS=Homo sapiens OX=9606 GN=BCR PE=1 SV=2	-	32
	P13861	cAMP-dependent protein kinase type II-alpha regulatory subunit OS=Homo sapiens OX=9606 GN=PRKAR2A PE=1 SV=2	-	32
	Q00341	Vigilin OS=Homo sapiens OX=9606 GN=HDLBP PE=1 SV=2	-	31
	Q13435	Splicing factor 3B subunit 2 OS=Homo sapiens OX=9606 GN=SF3B2 PE=1 SV=2	-	30
	O14654	Insulin receptor substrate 4 OS=Homo sapiens OX=9606 GN=IRS4 PE=1 SV=1	-	30
	P55060	Exportin-2 OS=Homo sapiens OX=9606 GN=CSE1L PE=1 SV=3	-	30
	Q15465	Sonic hedgehog protein OS=Homo sapiens OX=9606 GN=SHH PE=1 SV=1	20	30
	Q96IL0	Apoptogenic protein 1, mitochondrial OS=Homo sapiens OX=9606 GN=APOPT1 PE=2 SV=3	-	30
	Q9UPY8	Microtubule-associated protein RP/EB family member 3 OS=Homo sapiens OX=9606 GN=MAPRE3 PE=1 SV=1	-	29
	Q8NFP9	Neurobeachin OS=Homo sapiens OX=9606 GN=NBEA PE=1 SV=3	-	29
	P15144	Aminopeptidase N OS=Homo sapiens OX=9606 GN=ANPEP PE=1 SV=4	-	29
	Q6IEG0	U11/U12 small nuclear ribonucleoprotein 48 kDa protein OS=Homo sapiens OX=9606 GN=SNRNP48 PE=1 SV=2	-	29
	Q92750	Transcription initiation factor TFIID subunit 4B OS=Homo sapiens OX=9606 GN=TAF4B PE=1 SV=2	-	28
	O95500	Claudin-14 OS=Homo sapiens OX=9606 GN=CLDN14 PE=1 SV=1	-	28
	Q6L8H4	Keratin-associated protein 5-1 OS=Homo sapiens OX=9606 GN=KRTAP5-1 PE=2 SV=1	-	28
	Q9P246	Stromal interaction molecule 2 OS=Homo sapiens OX=9606 GN=STIM2 PE=1 SV=2	-	28
	Q53EV4	Leucine-rich repeat-containing protein 23 OS=Homo sapiens OX=9606 GN=LRRC23 PE=2 SV=2	-	28
	Q8TDY8	Immunoglobulin superfamily DCC subclass member 4 OS=Homo sapiens OX=9606 GN=IGDCC4 PE=1 SV=1	-	28
	Q9Y520	Protein PRRC2C OS=Homo sapiens OX=9606 GN=PRRC2C PE=1 SV=4	-	27
	O60840	Voltage-dependent L-type calcium channel subunit alpha-1F OS=Homo sapiens OX=9606 GN=CACNA1F PE=1 SV=2	-	27
	Q99700	Ataxin-2 OS=Homo sapiens OX=9606 GN=ATXN2 PE=1 SV=2	-	27
	Q7Z406	Myosin-14 OS=Homo sapiens OX=9606 GN=MYH14 PE=1 SV=2	-	27
	Q9UQ26	Regulating synaptic membrane exocytosis protein 2 OS=Homo sapiens OX=9606 GN=RIMS2 PE=1 SV=2	-	27
	Q9H2G9	Golgin-45 OS=Homo sapiens OX=9606 GN=BLZF1 PE=1 SV=2	-	27
	Q92618	Zinc finger protein 516 OS=Homo sapiens OX=9606 GN=ZNF516 PE=1 SV=1	-	27
	Q9BZ19	Ankyrin repeat domain-containing protein 60 OS=Homo sapiens OX=9606 GN=ANKRD60 PE=4 SV=3	-	27
	Q9BVC5	Ashwin OS=Homo sapiens OX=9606 GN=C2orf49 PE=1 SV=1	-	26
	Q5T4S7	E3 ubiquitin-protein ligase UBR4 OS=Homo sapiens OX=9606 GN=UBR4 PE=1 SV=1	-	26
	Q8NHM4	Putative trypsin-6 OS=Homo sapiens OX=9606 GN=PRSS3P2 PE=5 SV=2	-	26
	Q9C0C9	(E3-independent) E2 ubiquitin-conjugating enzyme OS=Homo sapiens OX=9606 GN=UBE2O PE=1 SV=3	-	26
	Q5T6F2	Ubiquitin-associated protein 2 OS=Homo sapiens OX=9606 GN=UBAP2 PE=1 SV=1	-	26
	P49419	Alpha-aminoadipic semialdehyde dehydrogenase OS=Homo sapiens OX=9606 GN=ALDH7A1 PE=1 SV=5	-	26
	Q9NRM7	Serine/threonine-protein kinase LATS2 OS=Homo sapiens OX=9606 GN=LATS2 PE=1 SV=2	-	26
	A0A5B6	T cell receptor beta variable 28 OS=Homo sapiens OX=9606 GN=TRBV28 PE=1 SV=1	-	26
	Q9UQC2	GRB2-associated-binding protein 2 OS=Homo sapiens OX=9606 GN=GAB2 PE=1 SV=1	-	26
	Q9NSA2	Potassium voltage-gated channel subfamily D member 1 OS=Homo sapiens OX=9606 GN=KCND1 PE=1 SV=2	-	26
	O15021	Microtubule-associated serine/threonine-protein kinase 4 OS=Homo sapiens OX=9606 GN=MAST4 PE=1 SV=4	-	25
	Q99102	Mucin-4 OS=Homo sapiens OX=9606 GN=MUC4 PE=1 SV=4	-	25
	Q9HCD6	Protein TANC2 OS=Homo sapiens OX=9606 GN=TANC2 PE=1 SV=3	17	25
	P08237	ATP-dependent 6-phosphofructokinase, muscle type OS=Homo sapiens OX=9606 GN=PFKM PE=1 SV=2	-	25
	Q9H4H8	Protein FAM83D OS=Homo sapiens OX=9606 GN=FAM83D PE=1 SV=3	-	25
	Q8WXI7	Mucin-16 OS=Homo sapiens OX=9606 GN=MUC16 PE=1 SV=3	-	25
	Q9Y6I7	WD repeat and SOCS box-containing protein 1 OS=Homo sapiens OX=9606 GN=WSB1 PE=1 SV=1	-	25
	Q96D15	Reticulocalbin-3 OS=Homo sapiens OX=9606 GN=RCN3 PE=1 SV=1	-	25
	Q08J23	tRNA (cytosine(34)-C(5))-methyltransferase OS=Homo sapiens OX=9606 GN=NSUN2 PE=1 SV=2	-	25
	Q6UXX5	Inter-alpha-trypsin inhibitor heavy chain H6 OS=Homo sapiens OX=9606 GN=ITIH6 PE=2 SV=1	-	25
	Q9Y5E2	Protocadherin beta-7 OS=Homo sapiens OX=9606 GN=PCDHB7 PE=2 SV=1	-	25
	Q9BV44	THUMP domain-containing protein 3 OS=Homo sapiens OX=9606 GN=THUMPD3 PE=1 SV=1	-	25
	Q9Y5X3	Sorting nexin-5 OS=Homo sapiens OX=9606 GN=SNX5 PE=1 SV=1	-	25
	Q9NPI9	Inward rectifier potassium channel 16 OS=Homo sapiens OX=9606 GN=KCNJ16 PE=1 SV=1	-	24
	O60841	Eukaryotic translation initiation factor 5B OS=Homo sapiens OX=9606 GN=EIF5B PE=1 SV=4	-	24
	Q6IPM2	IQ domain-containing protein E OS=Homo sapiens OX=9606 GN=IQCE PE=1 SV=2	-	24
	Q14160	Protein scribble homolog OS=Homo sapiens OX=9606 GN=SCRIB PE=1 SV=4	-	24
	Q9HD89	Resistin OS=Homo sapiens OX=9606 GN=RETN PE=1 SV=1	-	24
	O15375	Monocarboxylate transporter 6 OS=Homo sapiens OX=9606 GN=SLC16A5 PE=2 SV=1	-	24
	A0A286YFG1	Small cysteine and glycine repeat-containing protein 8 OS=Homo sapiens OX=9606 GN=SCYGR8 PE=1 SV=1	-	24
	Q6ZNJ1	Neurobeachin-like protein 2 OS=Homo sapiens OX=9606 GN=NBEAL2 PE=1 SV=2	-	24
	P45381	Aspartoacylase OS=Homo sapiens OX=9606 GN=ASPA PE=1 SV=1	-	24
	P42681	Tyrosine-protein kinase TXK OS=Homo sapiens OX=9606 GN=TXK PE=1 SV=3	-	24
	Q9UJW2	Tubulointerstitial nephritis antigen OS=Homo sapiens OX=9606 GN=TINAG PE=2 SV=3	-	24
	Q9Y4X0	AMME syndrome candidate gene 1 protein OS=Homo sapiens OX=9606 GN=AMMECR1 PE=1 SV=1	-	24
	Q9Y6V0	Protein piccolo OS=Homo sapiens OX=9606 GN=PCLO PE=1 SV=5	-	24
	Q9NYC9	Dynein heavy chain 9, axonemal OS=Homo sapiens OX=9606 GN=DNAH9 PE=1 SV=3	-	24
	L0R8F8	MIEF1 upstream open reading frame protein OS=Homo sapiens OX=9606 GN=MIEF1 PE=1 SV=1	-	23
	P55265	Double-stranded RNA-specific adenosine deaminase OS=Homo sapiens OX=9606 GN=ADAR PE=1 SV=4	-	23
	P83436	Conserved oligomeric Golgi complex subunit 7 OS=Homo sapiens OX=9606 GN=COG7 PE=1 SV=1	-	23
	P00915	Carbonic anhydrase 1 OS=Homo sapiens OX=9606 GN=CA1 PE=1 SV=2	-	23
	O95373	Importin-7 OS=Homo sapiens OX=9606 GN=IPO7 PE=1 SV=1	-	23
	Q9UP83	Conserved oligomeric Golgi complex subunit 5 OS=Homo sapiens OX=9606 GN=COG5 PE=1 SV=3	-	23
	Q8NHR7	Telomere repeats-binding bouquet formation protein 2 OS=Homo sapiens OX=9606 GN=TERB2 PE=1 SV=1	-	23
	Q9BSJ8	Extended synaptotagmin-1 OS=Homo sapiens OX=9606 GN=ESYT1 PE=1 SV=1	-	23
	Q9BZ71	Membrane-associated phosphatidylinositol transfer protein 3 OS=Homo sapiens OX=9606 GN=PITPNM3 PE=1 SV=2	-	23
	Q8IYW2	Cilia- and flagella-associated protein 46 OS=Homo sapiens OX=9606 GN=CFAP46 PE=2 SV=3	-	23
	Q9GZY4	Cytochrome c oxidase assembly factor 1 homolog OS=Homo sapiens OX=9606 GN=COA1 PE=1 SV=1	-	23
	Q99518	Dimethylaniline monooxygenase [N-oxide-forming] 2 OS=Homo sapiens OX=9606 GN=FMO2 PE=1 SV=4	-	23
	Q6ZRH7	Cation channel sperm-associated protein subunit gamma OS=Homo sapiens OX=9606 GN=CATSPERG PE=2 SV=3	-	23
	Q14833	Metabotropic glutamate receptor 4 OS=Homo sapiens OX=9606 GN=GRM4 PE=2 SV=1	-	23
	P16109	P-selectin OS=Homo sapiens OX=9606 GN=SELP PE=1 SV=3	-	23
	Q06830	Peroxiredoxin-1 OS=Homo sapiens OX=9606 GN=PRDX1 PE=1 SV=1	-	23
	Q07666	KH domain-containing, RNA-binding, signal transduction-associated protein 1 OS=Homo sapiens OX=9606 GN=KHDRBS1 PE=1 SV=1	-	23
	Q01484	Ankyrin-2 OS=Homo sapiens OX=9606 GN=ANK2 PE=1 SV=4	-	22
	Q9HCJ0	Trinucleotide repeat-containing gene 6C protein OS=Homo sapiens OX=9606 GN=TNRC6C PE=1 SV=3	-	22
	Q14152	Eukaryotic translation initiation factor 3 subunit A OS=Homo sapiens OX=9606 GN=EIF3A PE=1 SV=1	-	22
	Q5H913	ADP-ribosylation factor-like protein 13A OS=Homo sapiens OX=9606 GN=ARL13A PE=2 SV=2	-	22
	Q68CR1	Protein sel-1 homolog 3 OS=Homo sapiens OX=9606 GN=SEL1L3 PE=1 SV=2	-	22
	Q9BXL6	Caspase recruitment domain-containing protein 14 OS=Homo sapiens OX=9606 GN=CARD14 PE=1 SV=2	-	22
	Q7Z3D4	LysM and putative peptidoglycan-binding domain-containing protein 3 OS=Homo sapiens OX=9606 GN=LYSMD3 PE=1 SV=2	-	22
	Q96AX9	E3 ubiquitin-protein ligase MIB2 OS=Homo sapiens OX=9606 GN=MIB2 PE=1 SV=3	-	22
	Q96T17	MAP7 domain-containing protein 2 OS=Homo sapiens OX=9606 GN=MAP7D2 PE=1 SV=2	-	22
	Q8IYD1	Eukaryotic peptide chain release factor GTP-binding subunit ERF3B OS=Homo sapiens OX=9606 GN=GSPT2 PE=1 SV=2	-	22
	Q14005	Pro-interleukin-16 OS=Homo sapiens OX=9606 GN=IL16 PE=1 SV=4	-	22
	O43830	Zinc finger protein 73 OS=Homo sapiens OX=9606 GN=ZNF73 PE=3 SV=1	-	22
	Q9BUJ2	Heterogeneous nuclear ribonucleoprotein U-like protein 1 OS=Homo sapiens OX=9606 GN=HNRNPUL1 PE=1 SV=2	-	22
	Q96QE3	ATPase family AAA domain-containing protein 5 OS=Homo sapiens OX=9606 GN=ATAD5 PE=1 SV=4	-	21
	O00423	Echinoderm microtubule-associated protein-like 1 OS=Homo sapiens OX=9606 GN=EML1 PE=1 SV=3	-	21
	Q15075	Early endosome antigen 1 OS=Homo sapiens OX=9606 GN=EEA1 PE=1 SV=2	-	21
	Q8N0Z2	Actin-binding Rho-activating protein OS=Homo sapiens OX=9606 GN=ABRA PE=2 SV=1	-	21
	Q53GD3	Choline transporter-like protein 4 OS=Homo sapiens OX=9606 GN=SLC44A4 PE=1 SV=2	-	21
	Q9H8M2	Bromodomain-containing protein 9 OS=Homo sapiens OX=9606 GN=BRD9 PE=1 SV=2	-	21
	Q5T292	Transmembrane protein 273 OS=Homo sapiens OX=9606 GN=TMEM273 PE=3 SV=1	-	21
	Q3SY56	Transcription factor Sp6 OS=Homo sapiens OX=9606 GN=SP6 PE=2 SV=1	-	21
	Q8ND04	Protein SMG8 OS=Homo sapiens OX=9606 GN=SMG8 PE=1 SV=1	-	21
	Q96JN8	Neuralized-like protein 4 OS=Homo sapiens OX=9606 GN=NEURL4 PE=1 SV=2	-	21
	Q7Z443	Polycystic kidney disease protein 1-like 3 OS=Homo sapiens OX=9606 GN=PKD1L3 PE=1 SV=1	-	21
	O75509	Tumor necrosis factor receptor superfamily member 21 OS=Homo sapiens OX=9606 GN=TNFRSF21 PE=1 SV=1	-	21
	Q8TF09	Dynein light chain roadblock-type 2 OS=Homo sapiens OX=9606 GN=DYNLRB2 PE=1 SV=1	-	21
	Q6UXM1	Leucine-rich repeats and immunoglobulin-like domains protein 3 OS=Homo sapiens OX=9606 GN=LRIG3 PE=2 SV=1	-	21
	Q9BXP5	Serrate RNA effector molecule homolog OS=Homo sapiens OX=9606 GN=SRRT PE=1 SV=1	-	20
	Q96C00	Zinc finger and BTB domain-containing protein 9 OS=Homo sapiens OX=9606 GN=ZBTB9 PE=1 SV=1	-	20
	Q92878	DNA repair protein RAD50 OS=Homo sapiens OX=9606 GN=RAD50 PE=1 SV=1	-	20
	Q9Y283	Inversin OS=Homo sapiens OX=9606 GN=INVS PE=1 SV=2	-	20
	Q5JV73	FERM and PDZ domain-containing protein 3 OS=Homo sapiens OX=9606 GN=FRMPD3 PE=2 SV=2	-	20
	Q9P2K8	eIF-2-alpha kinase GCN2 OS=Homo sapiens OX=9606 GN=EIF2AK4 PE=1 SV=3	-	20
	Q86WI1	Fibrocystin-L OS=Homo sapiens OX=9606 GN=PKHD1L1 PE=2 SV=2	-	20
	A1A4S6	Rho GTPase-activating protein 10 OS=Homo sapiens OX=9606 GN=ARHGAP10 PE=1 SV=1	-	20
	Q9Y581	Insulin-like peptide INSL6 OS=Homo sapiens OX=9606 GN=INSL6 PE=2 SV=2	-	20
	Q96PE2	Rho guanine nucleotide exchange factor 17 OS=Homo sapiens OX=9606 GN=ARHGEF17 PE=1 SV=1	-	20
	B6A8C7	T-cell-interacting, activating receptor on myeloid cells protein 1 OS=Homo sapiens OX=9606 GN=TARM1 PE=1 SV=1	-	20
	P23468	Receptor-type tyrosine-protein phosphatase delta OS=Homo sapiens OX=9606 GN=PTPRD PE=1 SV=2	-	20
	P51957	Serine/threonine-protein kinase Nek4 OS=Homo sapiens OX=9606 GN=NEK4 PE=1 SV=2	-	20
	O75129	Astrotactin-2 OS=Homo sapiens OX=9606 GN=ASTN2 PE=1 SV=2	-	19
	Q86XT2	Vacuolar protein sorting-associated protein 37D OS=Homo sapiens OX=9606 GN=VPS37D PE=1 SV=2	-	19
	Q8TDN7	Alkaline ceramidase 1 OS=Homo sapiens OX=9606 GN=ACER1 PE=1 SV=1	-	19
	Q5TZA2	Rootletin OS=Homo sapiens OX=9606 GN=CROCC PE=1 SV=1	-	19
	P29317	Ephrin type-A receptor 2 OS=Homo sapiens OX=9606 GN=EPHA2 PE=1 SV=2	-	19
	Q8N4N8	Kinesin-like protein KIF2B OS=Homo sapiens OX=9606 GN=KIF2B PE=1 SV=3	-	19
	A0A286YEV6	Small cysteine and glycine repeat-containing protein 4 OS=Homo sapiens OX=9606 GN=SCYGR4 PE=1 SV=1	-	19
	P41226	Ubiquitin-like modifier-activating enzyme 7 OS=Homo sapiens OX=9606 GN=UBA7 PE=1 SV=2	-	19
	O60292	Signal-induced proliferation-associated 1-like protein 3 OS=Homo sapiens OX=9606 GN=SIPA1L3 PE=1 SV=3	-	19
	P20929	Nebulin OS=Homo sapiens OX=9606 GN=NEB PE=1 SV=5	-	19
	Q9BZC7	ATP-binding cassette sub-family A member 2 OS=Homo sapiens OX=9606 GN=ABCA2 PE=1 SV=4	-	19
	P35998	26S proteasome regulatory subunit 7 OS=Homo sapiens OX=9606 GN=PSMC2 PE=1 SV=3	-	19
	O43295	SLIT-ROBO Rho GTPase-activating protein 3 OS=Homo sapiens OX=9606 GN=SRGAP3 PE=1 SV=3	-	19
	Q9NZJ4	Sacsin OS=Homo sapiens OX=9606 GN=SACS PE=1 SV=2	-	18
	Q9C0H5	Rho GTPase-activating protein 39 OS=Homo sapiens OX=9606 GN=ARHGAP39 PE=1 SV=2	-	18
	Q6IQ26	DENN domain-containing protein 5A OS=Homo sapiens OX=9606 GN=DENND5A PE=1 SV=2	-	18
	Q13797	Integrin alpha-9 OS=Homo sapiens OX=9606 GN=ITGA9 PE=1 SV=2	-	18
	Q86UP3	Zinc finger homeobox protein 4 OS=Homo sapiens OX=9606 GN=ZFHX4 PE=1 SV=1	-	18
	O15446	DNA-directed RNA polymerase I subunit RPA34 OS=Homo sapiens OX=9606 GN=CD3EAP PE=1 SV=1	-	18
	Q7Z7M0	Multiple epidermal growth factor-like domains protein 8 OS=Homo sapiens OX=9606 GN=MEGF8 PE=1 SV=2	-	18
	P11717	Cation-independent mannose-6-phosphate receptor OS=Homo sapiens OX=9606 GN=IGF2R PE=1 SV=3	-	18
	A7E2Y1	Myosin-7B OS=Homo sapiens OX=9606 GN=MYH7B PE=1 SV=4	-	18
	O43542	DNA repair protein XRCC3 OS=Homo sapiens OX=9606 GN=XRCC3 PE=1 SV=1	-	18
	P15408	Fos-related antigen 2 OS=Homo sapiens OX=9606 GN=FOSL2 PE=1 SV=1	-	18
	Q13829	BTB/POZ domain-containing adapter for CUL3-mediated RhoA degradation protein 2 OS=Homo sapiens OX=9606 GN=TNFAIP1 PE=1 SV=1	-	17
	Q9Y2Z2	Protein MTO1 homolog, mitochondrial OS=Homo sapiens OX=9606 GN=MTO1 PE=1 SV=2	-	17
	Q14863	POU domain, class 6, transcription factor 1 OS=Homo sapiens OX=9606 GN=POU6F1 PE=1 SV=1	-	17
	Q15772	Striated muscle preferentially expressed protein kinase OS=Homo sapiens OX=9606 GN=SPEG PE=1 SV=4	-	17
	Q96C12	Armadillo repeat-containing protein 5 OS=Homo sapiens OX=9606 GN=ARMC5 PE=1 SV=2	-	17
	Q2M5E4	Regulator of G-protein signaling 21 OS=Homo sapiens OX=9606 GN=RGS21 PE=2 SV=1	-	17
	O14613	Cdc42 effector protein 2 OS=Homo sapiens OX=9606 GN=CDC42EP2 PE=1 SV=1	-	17
	Q70EL4	Ubiquitin carboxyl-terminal hydrolase 43 OS=Homo sapiens OX=9606 GN=USP43 PE=1 SV=2	-	17
	O76031	ATP-dependent Clp protease ATP-binding subunit clpX-like, mitochondrial OS=Homo sapiens OX=9606 GN=CLPX PE=1 SV=2	-	17
	Q8N4T8	Carbonyl reductase family member 4 OS=Homo sapiens OX=9606 GN=CBR4 PE=1 SV=3	-	16
	Q9NS91	E3 ubiquitin-protein ligase RAD18 OS=Homo sapiens OX=9606 GN=RAD18 PE=1 SV=2	-	16
	C9J798	Ras GTPase-activating protein 4B OS=Homo sapiens OX=9606 GN=RASA4B PE=3 SV=2	-	16
	Q5VIY5	Zinc finger protein 468 OS=Homo sapiens OX=9606 GN=ZNF468 PE=2 SV=1	-	16
	Q5JQS5	Olfactory receptor 2B11 OS=Homo sapiens OX=9606 GN=OR2B11 PE=2 SV=1	-	16
	Q6PI48	Aspartate--tRNA ligase, mitochondrial OS=Homo sapiens OX=9606 GN=DARS2 PE=1 SV=1	-	16
	O75582	Ribosomal protein S6 kinase alpha-5 OS=Homo sapiens OX=9606 GN=RPS6KA5 PE=1 SV=1	-	16
	Q9NYP9	Protein Mis18-alpha OS=Homo sapiens OX=9606 GN=MIS18A PE=1 SV=1	-	16
	Q7Z4N2	Transient receptor potential cation channel subfamily M member 1 OS=Homo sapiens OX=9606 GN=TRPM1 PE=1 SV=2	-	16
	Q9NZN8	CCR4-NOT transcription complex subunit 2 OS=Homo sapiens OX=9606 GN=CNOT2 PE=1 SV=1	-	16
	A1X283	SH3 and PX domain-containing protein 2B OS=Homo sapiens OX=9606 GN=SH3PXD2B PE=1 SV=3	-	15
	Q5TAQ9	DDB1- and CUL4-associated factor 8 OS=Homo sapiens OX=9606 GN=DCAF8 PE=1 SV=1	-	15
	A5PL33	Protein KRBA1 OS=Homo sapiens OX=9606 GN=KRBA1 PE=1 SV=3	-	15
	Q9C0I3	Serine-rich coiled-coil domain-containing protein 1 OS=Homo sapiens OX=9606 GN=CCSER1 PE=2 SV=2	-	15
	Q86U86	Protein polybromo-1 OS=Homo sapiens OX=9606 GN=PBRM1 PE=1 SV=1	-	15
			13118	12261
