# Supplementary material for: Hsp90 co-chaperone FKBP4 facilitates CCT8 folding and connects Hsp90 to chaperonin-dependent proteostasis
Source: J Biol Chem. 2025 Nov 5;301(12):110914. doi: 10.1016/j.jbc.2025.110914 (PMC12718141; doi:10.1016/j.jbc.2025.110914)
Supplement: File S5 [file mmc6.csv]

source	term_name	term_id	adjusted_p_value	negative_log10_of_adjusted_p_value	term_size	query_size	intersection_size	effective_domain_size	intersections
GO:MF	cadherin binding	GO:0045296	6.333013026222462e-12	11.198389618681869	330	193	25	18126	P49327,P08238,P49959,P46060,P15311,Q7Z2W4,O00571,Q8TCG1,P35241,Q9H3U1,Q9Y5K6,Q14677,P78344,Q05682,Q9UJU6,P50990,P0DMV8,Q8NC51,P14618,O60664,P37802,P42166,Q9UHD8,Q99961,P55010
GO:MF	cell adhesion molecule binding	GO:0050839	7.766835742386953e-8	7.10975587946363	506	193	25	18126	P49327,P08238,P49959,P46060,P15311,Q7Z2W4,O00571,Q8TCG1,P35241,Q9H3U1,Q9Y5K6,Q14677,P78344,Q05682,Q9UJU6,P50990,P0DMV8,Q8NC51,P14618,O60664,P37802,P42166,Q9UHD8,Q99961,P55010
GO:MF	RNA binding	GO:0003723	0.0017381619528379021	2.7599097607141685	1914	193	42	18126	Q02790,P49327,P27816,Q96Q15,Q9HCJ0,P08238,P07900,O75534,P23588,P46060,P15311,Q7Z2W4,O00571,P35241,Q8IY67,Q7Z417,Q9UKF6,Q92945,P25705,Q07954,Q5F1R6,Q9C0B0,P78344,P18583,Q7Z2W9,P07814,O43395,Q09472,Q8N8A6,P09651,P0DMV8,Q8NC51,P14618,P08670,Q9UQ80,Q13283,Q13573,Q9UHB9,P81605,P55010,Q86U90,P14678
GO:MF	ATPase activity	GO:0016887	0.0019753915278652376	2.7043468131822097	436	193	17	18126	P08238,P07900,P49959,Q13409,O00571,Q9UG63,P33991,P25705,Q8IVF4,O94955,Q8NCM8,Q9H222,Q8N8A6,Q9NYC9,P50990,P0DMV8,Q13283
GO:MF	ATPase activity, coupled	GO:0042623	0.0076664706315889885	2.1154045236639365	295	193	13	18126	P08238,P07900,P49959,Q13409,O00571,P33991,Q8IVF4,Q8NCM8,Q8N8A6,Q9NYC9,P50990,P0DMV8,Q13283
GO:MF	disordered domain specific binding	GO:0097718	0.014398877292859286	1.8416713693300617	35	193	5	18126	P08238,P07900,P15311,Q9Y6Q9,P0DMV8
GO:MF	protein binding	GO:0005515	0.03472751235474029	1.459326325508804	12743	193	159	18126	Q02790,P49327,P27816,Q5SW79,Q16650,Q8NB91,Q6ZRV2,Q96Q15,A1KZ92,Q2TBE0,Q9NRP0,Q9HCJ0,Q9P2D3,Q02556,Q00597,Q8TAP6,Q8N1E6,Q9UK23,P08238,P07900,O75534,P23588,P49959,P46060,P15311,Q13409,Q7Z2W4,O00571,Q8TCG1,P35241,Q9H3U1,Q9Y5K6,Q14677,Q7Z417,Q13123,Q76N89,O94874,Q9UKF6,Q92945,P33991,P25705,O14640,O75095,Q07954,Q5TZA2,O00763,P60983,Q9H7S9,Q6K0P9,Q8WWB5,Q9Y2G3,Q8N8S7,Q5F1R6,P50747,Q9Y5S2,O15021,Q15465,…
GO:BP	cellular component organization	GO:0016043	0.0000018476756474338625	5.7333742652009025	6481	188	109	17906	Q02790,P27816,Q16650,Q6ZRV2,Q96Q15,Q00597,Q8TAP6,Q9UK23,P08238,P07900,P23588,P49959,P15311,Q13409,Q86YZ3,O00571,P35241,Q9Y5K6,Q14677,Q13123,Q76N89,P33991,P25705,O14640,Q07954,Q5TZA2,O00763,P60983,Q8IWN7,Q9H7S9,Q8WWB5,Q9Y2G3,Q8N8S7,P50747,Q9C0B0,Q9Y5S2,Q8TDU6,O15021,Q15465,O43175,Q3KP66,Q9NQ75,Q92858,Q6ZW33,P78344,Q69YQ0,Q8TEU7,Q8TEA7,O94989,O60462,P06729,Q92562,Q9NRR5,Q58EX2,O75093,Q9UJU6,P18583,…
GO:BP	cellular component organization or biogenesis	GO:0071840	0.0000019652654736873084	5.706578775583703	6667	188	111	17906	Q02790,P27816,Q16650,Q6ZRV2,Q96Q15,Q00597,Q8TAP6,Q9UK23,P08238,P07900,P23588,P49959,P15311,Q13409,Q86YZ3,O00571,P35241,Q9Y5K6,Q14677,Q13123,Q76N89,P33991,P25705,O14640,Q07954,Q5TZA2,O00763,P60983,Q8IWN7,Q9H7S9,Q8WWB5,Q9Y2G3,Q8N8S7,P50747,Q9C0B0,Q9Y5S2,Q8TDU6,O15021,Q15465,O43175,Q3KP66,Q9NQ75,Q92858,Q6ZW33,P78344,Q69YQ0,Q8TEU7,Q8TEA7,O94989,O60462,P06729,Q92562,Q9NRR5,Q58EX2,O75093,Q9UJU6,P18583,…
GO:BP	cytoskeleton organization	GO:0007010	0.0005552416890142999	3.255517933350838	1371	188	36	17906	Q02790,P27816,Q6ZRV2,Q8TAP6,P15311,P35241,Q9Y5K6,O14640,Q07954,Q5TZA2,P60983,Q8IWN7,Q8N8S7,Q9Y5S2,O15021,Q15465,Q9NQ75,Q6ZW33,Q69YQ0,Q8TEA7,O94989,Q9UJU6,P18583,O94955,Q99996,Q86X45,O95398,Q9H2C0,P0DMV8,Q9UGP4,P08670,P04259,Q9BQE3,Q9NSB2,Q92608,P06396
GO:BP	cell projection organization	GO:0030030	0.005689905672229359	2.2448949333184345	1578	188	37	17906	Q02790,P27816,Q16650,Q8TAP6,P08238,P07900,P15311,Q13409,P35241,Q9Y5K6,Q76N89,O14640,Q07954,Q5TZA2,Q8IWN7,Q8N8S7,Q15465,O43175,Q92858,P78344,Q8TEU7,O60462,Q92562,O75093,Q9UJU6,O94955,Q8NCM8,Q09472,Q99996,Q86X45,Q969V4,Q9NYC9,P08670,Q9UHD8,O75096,P06396,Q70E73
GO:BP	plasma membrane bounded cell projection organization	GO:0120036	0.008436785549346392	2.0738229898781166	1539	188	36	17906	Q02790,P27816,Q16650,Q8TAP6,P08238,P07900,P15311,Q13409,P35241,Q9Y5K6,Q76N89,O14640,Q07954,Q5TZA2,Q8IWN7,Q8N8S7,Q15465,O43175,Q92858,P78344,Q8TEU7,O60462,Q92562,O75093,Q9UJU6,O94955,Q8NCM8,Q09472,Q99996,Q86X45,Q969V4,P08670,Q9UHD8,O75096,P06396,Q70E73
GO:BP	membrane raft polarization	GO:0001766	0.00982907501901462	2.007487350228821	4	188	3	17906	P06729,Q92608,P06396
GO:BP	axon extension	GO:0048675	0.015940318030243938	1.7975030181091545	126	188	9	17906	P08238,P07900,O14640,Q07954,P78344,O60462,O75093,Q9UJU6,Q70E73
GO:BP	organelle organization	GO:0006996	0.01668502250497961	1.7776732032266371	3966	188	68	17906	Q02790,P27816,Q6ZRV2,Q96Q15,Q8TAP6,Q9UK23,P08238,P07900,P49959,P15311,Q13409,O00571,P35241,Q9Y5K6,Q13123,P33991,P25705,O14640,Q07954,Q5TZA2,P60983,Q8IWN7,Q8N8S7,P50747,Q9Y5S2,O15021,Q15465,Q9NQ75,Q6ZW33,Q69YQ0,Q8TEA7,O94989,Q92562,Q9NRR5,Q9UJU6,P18583,O94955,Q8NCM8,Q9C086,Q92794,Q09472,Q9Y6Q9,Q5FWF5,Q99996,Q86X45,Q6IPU0,Q969V4,O95398,Q9NR48,Q9H2C0,P09651,P50990,P0DMV8,Q8NC51,Q9UGP4,P08670,P38606,…
GO:BP	membrane raft distribution	GO:0031580	0.024382337493028747	1.6129246616519488	5	188	3	17906	P06729,Q92608,P06396
GO:BP	cellular component assembly	GO:0022607	0.028341336530694445	1.547579672994035	3000	188	55	17906	Q02790,P27816,Q00597,Q8TAP6,P08238,P07900,P23588,P15311,Q13409,O00571,P35241,Q9Y5K6,Q14677,P33991,O14640,Q07954,Q5TZA2,O00763,P60983,Q8IWN7,Q9H7S9,Q8WWB5,Q8TDU6,Q8TEU7,O94989,Q92562,Q58EX2,O75093,Q9UJU6,P07814,O95456,Q8NCM8,O43395,Q92794,Q09472,Q99996,Q86X45,Q6IPU0,Q969V4,O95398,P50990,P0DMV8,P14618,Q9UGP4,Q13283,Q9UHD8,A6NLC8,P49321,Q9NYF0,P55010,O75096,Q14117,Q8N0X4,P06396,P14678
GO:BP	regulation of cellular protein catabolic process	GO:1903362	0.03627671134901346	1.4403720906227695	255	188	12	17906	P08238,P07900,P15311,P35241,O94874,O14640,Q07954,Q6K0P9,Q15465,Q9NRR5,P0DMV8,Q9NYF0
GO:BP	membrane raft localization	GO:0051665	0.048387104264869515	1.315270367546639	6	188	3	17906	P06729,Q92608,P06396
GO:CC	intracellular non-membrane-bounded organelle	GO:0043232	5.825851790264724e-7	6.2346405680243375	4954	195	90	18856	Q02790,P27816,Q5SW79,Q6ZRV2,Q9HCJ0,Q02556,Q8TAP6,P49959,P46060,P15311,Q13409,O00571,P35241,Q9Y5K6,A0A286YF60,Q7Z417,Q13123,Q92945,P33991,O14640,Q07954,Q5TZA2,P60983,Q8IWN7,Q6K0P9,Q86TJ5,Q8N8S7,Q5F1R6,P50747,Q9Y5S2,Q9NQ75,Q92858,Q6ZW33,O43156,Q69YQ0,Q8TEU7,Q8TEA7,O95704,Q9UJW0,Q92562,Q9NRR5,Q05682,A0A286YEV6,Q8IVF4,Q9UJU6,Q7Z2W9,Q9Y2Y0,O94955,Q8NCM8,Q9H6B4,Q96SQ7,Q9C086,Q92794,Q09472,Q9Y6Q9,Q9HD33…
GO:CC	non-membrane-bounded organelle	GO:0043228	6.497578274047066e-7	6.187248480002101	4964	195	90	18856	Q02790,P27816,Q5SW79,Q6ZRV2,Q9HCJ0,Q02556,Q8TAP6,P49959,P46060,P15311,Q13409,O00571,P35241,Q9Y5K6,A0A286YF60,Q7Z417,Q13123,Q92945,P33991,O14640,Q07954,Q5TZA2,P60983,Q8IWN7,Q6K0P9,Q86TJ5,Q8N8S7,Q5F1R6,P50747,Q9Y5S2,Q9NQ75,Q92858,Q6ZW33,O43156,Q69YQ0,Q8TEU7,Q8TEA7,O95704,Q9UJW0,Q92562,Q9NRR5,Q05682,A0A286YEV6,Q8IVF4,Q9UJU6,Q7Z2W9,Q9Y2Y0,O94955,Q8NCM8,Q9H6B4,Q96SQ7,Q9C086,Q92794,Q09472,Q9Y6Q9,Q9HD33…
GO:CC	supramolecular complex	GO:0099080	0.000001994353541880707	5.700197851200959	1308	195	38	18856	Q02790,P27816,Q5SW79,Q6ZRV2,Q9HCJ0,P46060,P15311,Q13409,O00571,Q9Y5K6,A0A286YF60,Q7Z417,Q92945,O14640,Q8IWN7,Q6ZW33,Q69YQ0,Q9UJW0,Q05682,A0A286YEV6,Q8IVF4,Q9UJU6,Q8NCM8,Q9H6B4,Q8IVF2,Q9H324,Q969V4,Q9NYC9,P50990,Q9UGP4,P08670,P04259,Q13283,Q9UHD8,Q9BQE3,Q9NSB2,Q711Q0,Q8NFC6
GO:CC	cytoskeleton	GO:0005856	0.000005930154255613545	5.226934009588444	2263	195	52	18856	Q02790,P27816,Q5SW79,Q6ZRV2,Q8TAP6,P46060,P15311,Q13409,P35241,Q9Y5K6,A0A286YF60,Q13123,O14640,Q07954,Q5TZA2,P60983,Q8IWN7,Q8N8S7,Q9Y5S2,Q9NQ75,Q6ZW33,Q69YQ0,Q8TEU7,Q8TEA7,O95704,Q9UJW0,Q05682,A0A286YEV6,Q8IVF4,Q9UJU6,Q9Y2Y0,O94955,Q8NCM8,Q9H6B4,Q99996,Q9NS91,Q969V4,O95398,Q9NYC9,Q9H2C0,P50990,P0DMV8,P08670,P04259,Q9UHD8,Q9BQE3,Q9NSB2,Q99961,Q8NFC6,Q92608,P06396,Q70E73
GO:CC	cytosol	GO:0005829	0.000011054568150373749	4.956458218582598	5154	195	89	18856	Q02790,P49327,P27816,Q5SW79,Q96Q15,Q9HCJ0,Q9P2D3,Q02556,Q00597,Q8TAP6,Q8N1E6,P08238,P07900,O75534,Q9UBF2,P23588,P49959,P46060,P15311,Q13409,Q7Z2W4,O00571,Q8TCG1,Q9H3U1,Q9Y5K6,Q14677,Q7Z417,Q76N89,O94874,Q92945,O14640,Q5TZA2,O00763,Q8N8S7,P50747,Q15465,O43175,P78344,Q69YQ0,Q8TEU7,O95704,P47897,Q9UJW0,Q9NRR5,Q05682,P23919,Q9UJU6,P07814,Q9Y2Y0,O95456,O94955,Q86VI3,O43395,P29401,Q92794,Q53S33,Q96LW7,…
GO:CC	supramolecular fiber	GO:0099512	0.000012756033140375243	4.894284361123701	993	195	31	18856	Q02790,P27816,Q5SW79,Q6ZRV2,P15311,Q13409,Q9Y5K6,A0A286YF60,O14640,Q8IWN7,Q6ZW33,Q69YQ0,Q9UJW0,Q05682,A0A286YEV6,Q8IVF4,Q9UJU6,Q8NCM8,Q9H6B4,Q8IVF2,Q9H324,Q969V4,Q9NYC9,P50990,P08670,P04259,Q9UHD8,Q9BQE3,Q9NSB2,Q711Q0,Q8NFC6
GO:CC	supramolecular polymer	GO:0099081	0.000015302870667745864	4.815227092174665	1001	195	31	18856	Q02790,P27816,Q5SW79,Q6ZRV2,P15311,Q13409,Q9Y5K6,A0A286YF60,O14640,Q8IWN7,Q6ZW33,Q69YQ0,Q9UJW0,Q05682,A0A286YEV6,Q8IVF4,Q9UJU6,Q8NCM8,Q9H6B4,Q8IVF2,Q9H324,Q969V4,Q9NYC9,P50990,P08670,P04259,Q9UHD8,Q9BQE3,Q9NSB2,Q711Q0,Q8NFC6
GO:CC	polymeric cytoskeletal fiber	GO:0099513	0.00003307875471650004	4.4804508482710075	762	195	26	18856	Q02790,P27816,Q5SW79,Q6ZRV2,P15311,Q13409,Q9Y5K6,A0A286YF60,O14640,Q8IWN7,Q6ZW33,Q69YQ0,A0A286YEV6,Q8IVF4,Q9UJU6,Q8NCM8,Q9H6B4,Q969V4,Q9NYC9,P50990,P08670,P04259,Q9UHD8,Q9BQE3,Q9NSB2,Q8NFC6
GO:CC	cytoplasm	GO:0005737	0.0000571967572897548	4.242628592379807	11634	195	154	18856	Q02790,P49327,P27816,Q5SW79,Q6ZRV2,Q96Q15,A1KZ92,Q9NRP0,Q9HCJ0,Q9P2D3,Q02556,Q00597,Q8TAP6,Q8N1E6,Q9UK23,P08238,P07900,O75534,Q9UBF2,P23588,P49959,P46060,P15311,Q13409,Q7Z2W4,Q86YZ3,O00571,Q8TCG1,P35241,Q9H3U1,Q9Y5K6,Q14677,Q8IY67,Q7Z417,Q13123,Q76N89,O94874,Q92945,P25705,O14640,Q07954,Q5TZA2,O00763,P60983,Q8IWN7,Q9H7S9,Q8WWB5,Q9Y2G3,Q8N8S7,Q5F1R6,P50747,Q9C0B0,Q9Y5S2,Q8TDU6,O15021,Q15465,O43175,…
GO:CC	intracellular	GO:0005622	0.0009991173611769721	3.0003834944388026	14626	195	176	18856	Q02790,P49327,P27816,Q5SW79,Q16650,Q8NB91,Q6ZRV2,Q96Q15,A1KZ92,Q2TBE0,Q9NRP0,Q9HCJ0,Q9P2D3,Q02556,Q00597,Q8TAP6,Q8N1E6,Q9UK23,P08238,P07900,O75534,Q9UBF2,P23588,P49959,P46060,P15311,Q13409,Q7Z2W4,Q86YZ3,O00571,Q8TCG1,P35241,Q9H3U1,Q9Y5K6,Q14677,Q8IY67,A0A286YF60,Q7Z417,Q13123,Q76N89,O94874,Q9UKF6,Q92945,P33991,P25705,O14640,Q9UJN7,Q07954,Q5TZA2,Q6NUT2,O00763,P60983,Q8IWN7,Q9H7S9,Q6K0P9,Q8WWB5,Q9Y…
GO:CC	microtubule cytoskeleton	GO:0015630	0.01168682179738267	1.932303578104489	1242	195	29	18856	Q02790,P27816,Q5SW79,Q8TAP6,P46060,P15311,Q13409,Q13123,O14640,Q5TZA2,Q8IWN7,Q6ZW33,Q69YQ0,Q8TEU7,Q8TEA7,Q9UJW0,Q8IVF4,Q9Y2Y0,Q8NCM8,Q9H6B4,Q99996,Q9NS91,Q969V4,Q9NYC9,P50990,P0DMV8,Q9UHD8,Q9BQE3,Q8NFC6
GO:CC	microtubule	GO:0005874	0.014658521426752596	1.833909833827687	427	195	15	18856	Q02790,P27816,Q5SW79,Q13409,O14640,Q8IWN7,Q8IVF4,Q8NCM8,Q9H6B4,Q969V4,Q9NYC9,P50990,Q9UHD8,Q9BQE3,Q8NFC6
GO:CC	ficolin-1-rich granule	GO:0101002	0.016477559972530843	1.7831070990055373	124	195	8	18856	P08238,P07900,O00571,Q9UJU6,P50990,P0DMV8,P14618,P06396
GO:CC	ficolin-1-rich granule lumen	GO:1904813	0.016477559972530843	1.7831070990055373	124	195	8	18856	P08238,P07900,O00571,Q9UJU6,P50990,P0DMV8,P14618,P06396
GO:CC	anchoring junction	GO:0070161	0.024444018292073887	1.611827399958602	785	195	21	18856	P15311,P35241,Q9Y5K6,Q07954,Q8N8S7,Q9Y5S2,Q9NQ75,Q69YQ0,Q9UJW0,P06729,Q86VI3,Q9H6B4,Q96C12,Q8NFZ8,Q9NR48,P0DMV8,Q9UGP4,P08670,Q13283,Q9UHB9,P06396
GO:CC	actin cytoskeleton	GO:0015629	0.03629945966966264	1.440099839543238	517	195	16	18856	P15311,P35241,Q9Y5K6,Q5TZA2,P60983,Q9Y5S2,Q6ZW33,Q69YQ0,O95704,Q9UJW0,Q05682,Q9UJU6,O95398,Q9UHD8,Q99961,P06396
GO:CC	ribonucleoprotein complex	GO:1990904	0.04329642904464268	1.3635479214332291	697	195	19	18856	Q2TBE0,P23588,O00571,Q7Z417,Q13123,Q8WWB5,Q9C0B0,Q7Z2W9,P07814,O43395,Q9HD33,P09651,P0DMV8,Q9UGP4,P08670,Q13283,Q13573,Q9UHB9,P14678
GO:CC	organelle	GO:0043226	0.0445432583318794	1.3512180175714485	13720	195	164	18856	Q02790,P49327,P27816,Q5SW79,Q16650,Q8NB91,Q6ZRV2,Q96Q15,Q2TBE0,Q9NRP0,Q9HCJ0,Q9P2D3,Q02556,Q00597,Q8TAP6,Q9UK23,P08238,P07900,O75534,Q9UBF2,P49959,P46060,P15311,Q13409,Q7Z2W4,Q86YZ3,O00571,P35241,Q9H3U1,Q9Y5K6,Q14677,Q8IY67,A0A286YF60,Q7Z417,Q13123,O94874,Q9UKF6,Q92945,P33991,P25705,O14640,Q9UJN7,Q07954,Q5TZA2,Q6NUT2,O00763,P60983,Q8IWN7,Q9H7S9,Q6K0P9,Q9Y2G3,Q86TJ5,Q8N8S7,Q5F1R6,P50747,Q9Y5S2,Q15…
GO:CC	intracellular organelle	GO:0043229	0.04964678384219112	1.3041088801963934	12840	195	156	18856	Q02790,P49327,P27816,Q5SW79,Q16650,Q8NB91,Q6ZRV2,Q96Q15,Q2TBE0,Q9NRP0,Q9HCJ0,Q9P2D3,Q02556,Q00597,Q8TAP6,Q9UK23,P08238,P07900,O75534,Q9UBF2,P49959,P46060,P15311,Q13409,Q7Z2W4,Q86YZ3,O00571,P35241,Q9H3U1,Q9Y5K6,Q14677,Q8IY67,A0A286YF60,Q7Z417,Q13123,O94874,Q9UKF6,Q92945,P33991,P25705,O14640,Q9UJN7,Q07954,Q5TZA2,Q6NUT2,O00763,P60983,Q8IWN7,Q9H7S9,Q6K0P9,Q9Y2G3,Q86TJ5,Q8N8S7,Q5F1R6,P50747,Q9Y5S2,Q15…
REAC	Attenuation phase	REAC:R-HSA-3371568	0.00011521362703944727	3.9384961511382013	14	117	5	10594	Q02790,P08238,P07900,Q09472,P0DMV8
REAC	HSP90 chaperone cycle for steroid hormone receptors (SHR)	REAC:R-HSA-3371497	0.0011580713425960087	2.9362646852187884	57	117	7	10594	Q02790,P08238,P07900,Q13409,Q9UJW0,P0DMV8,Q9BQE3
REAC	HSF1-dependent transactivation	REAC:R-HSA-3371571	0.0022393016695701003	2.6498873961018723	24	117	5	10594	Q02790,P08238,P07900,Q09472,P0DMV8
REAC	Chaperone Mediated Autophagy	REAC:R-HSA-9613829	0.0366266047472933	1.4362033381702164	22	117	4	10594	P08238,P07900,P08670,O60664
HPA	lung; macrophages[Supported,Medium]	HPA:027010_12	0.04187113718404987	1.3780852438842381	741	110	21	9494	P49959,O00571,Q14677,Q13123,P33991,Q07954,Q9H7S9,P18583,Q09472,Q9Y6Q9,Q9NS91,O00273,P38936,P09651,P0DMV8,Q9UQ80,Q13283,Q9BQE3,Q13573,P55010,P06396
