# Supplementary material for: Hsp90 co-chaperone FKBP4 facilitates CCT8 folding and connects Hsp90 to chaperonin-dependent proteostasis
Source: J Biol Chem. 2025 Nov 5;301(12):110914. doi: 10.1016/j.jbc.2025.110914 (PMC12718141; doi:10.1016/j.jbc.2025.110914)
Supplement: File S6 [file mmc7.csv]

source	term_name	term_id	adjusted_p_value	negative_log10_of_adjusted_p_value	term_size	query_size	intersection_size	effective_domain_size	intersections
GO:MF	cadherin binding	GO:0045296	1.734671548630348e-24	23.76078274457402	330	300	44	18126	P49327,P08238,P46060,P15311,Q7Z2W4,O00571,Q8TCG1,Q9H3U1,Q14677,P78344,Q05682,P0DMV8,Q8NC51,O60664,P42166,Q9UHD8,Q14247,P42224,P11142,Q13596,P04083,Q9NUQ8,Q9Y6W5,P13639,P53365,Q14160,P21333,Q9Y490,P55196,Q6Y7W6,Q7KZF4,P35579,O60716,Q8WWM7,Q92616,Q14008,Q9UBC2,Q6PKG0,O00151,P54136,P61978,P50402,Q96HC4,Q9BXI6
GO:MF	cell adhesion molecule binding	GO:0050839	1.939805062859482e-19	18.712241911501827	506	300	47	18126	P49327,P08238,P46060,P15311,Q7Z2W4,O00571,Q8TCG1,Q9H3U1,Q14677,P78344,Q05682,P0DMV8,Q8NC51,O60664,P42166,Q9UHD8,Q14247,P42224,P11142,Q13596,P15924,P04083,Q9NUQ8,Q9Y6W5,P13639,Q9Y6C2,P53365,Q14160,P21333,Q9Y490,P55196,Q6Y7W6,Q7KZF4,P35579,O60716,Q8WWM7,Q92616,Q14008,Q9UBC2,Q6PKG0,O00151,P54136,P61978,P50402,Q96HC4,Q9BXI6,P50281
GO:MF	RNA binding	GO:0003723	3.169879485260464e-14	13.498957248785809	1914	300	83	18126	Q02790,P49327,P27816,P08238,P07900,O75534,P23588,P46060,P15311,Q7Z2W4,O00571,Q8IY67,Q7Z417,Q9UKF6,Q92945,Q5F1R6,P78344,O43395,P0DMV8,Q8NC51,Q13283,Q13573,Q9UHB9,Q86U90,Q9NPI6,Q9Y450,O43143,Q7Z2T5,P11142,P04792,Q15942,Q15061,Q06787,Q6UN15,Q6PJT7,Q13310,P52272,Q15637,P15924,P11940,P04083,Q53F19,P46199,P13639,Q16666,Q06265,P61011,Q6PI48,P21333,Q8IWZ3,O75179,Q8TEQ6,Q04637,Q99700,P12270,Q6Y7W6,P49750,…
GO:MF	protein binding	GO:0005515	7.062313340655398e-9	8.151053017571746	12743	300	260	18126	P05165,P11498,Q02790,Q96RQ3,P49327,P27816,Q5SW79,Q8NB91,A1KZ92,P08238,P07900,O75534,P23588,P46060,P15311,Q13409,Q7Z2W4,O00571,Q8TCG1,Q9H3U1,Q14677,Q7Z417,Q13123,Q9UKF6,Q92945,P33991,O14640,Q5TZA2,O00763,Q9Y2G3,Q8N8S7,Q5F1R6,P78344,P47897,Q92562,Q9NRR5,Q05682,Q86VI3,O43395,Q96SQ7,Q9C086,Q96C12,P0DMV8,Q8NC51,O60664,P04259,Q13283,P42166,Q9UHD8,Q9BQE3,Q13573,Q9UHB9,P49321,Q86TJ2,P08779,P02533,P02538,…
GO:MF	heterocyclic compound binding	GO:1901363	4.482499509419008e-7	6.348479749296539	6290	300	155	18126	P05165,P11498,Q02790,Q96RQ3,P49327,P27816,A1KZ92,P08238,P07900,O75534,P23588,P46060,P15311,Q7Z2W4,O00571,Q8IY67,Q7Z417,Q9UKF6,Q9UG63,Q92945,P33991,O00763,Q9Y2G3,Q5F1R6,P78344,P47897,O43395,Q96SQ7,P0DMV8,Q8NC51,Q13283,P42166,Q9UHD8,Q9BQE3,Q13573,Q9UHB9,Q86TJ2,Q86U90,P02768,P42224,P49915,Q9NPI6,P17812,Q9Y450,O43143,Q13620,Q7Z2T5,P11142,P04792,Q15942,Q15061,P40763,O00429,Q06787,Q6UN15,Q6PJT7,Q13310,…
GO:MF	organic cyclic compound binding	GO:0097159	0.000001345477553098924	5.87112354327116	6377	300	155	18126	P05165,P11498,Q02790,Q96RQ3,P49327,P27816,A1KZ92,P08238,P07900,O75534,P23588,P46060,P15311,Q7Z2W4,O00571,Q8IY67,Q7Z417,Q9UKF6,Q9UG63,Q92945,P33991,O00763,Q9Y2G3,Q5F1R6,P78344,P47897,O43395,Q96SQ7,P0DMV8,Q8NC51,Q13283,P42166,Q9UHD8,Q9BQE3,Q13573,Q9UHB9,Q86TJ2,Q86U90,P02768,P42224,P49915,Q9NPI6,P17812,Q9Y450,O43143,Q13620,Q7Z2T5,P11142,P04792,Q15942,Q15061,P40763,O00429,Q06787,Q6UN15,Q6PJT7,Q13310,…
GO:MF	cytoskeletal protein binding	GO:0008092	0.000003216362424047581	5.492635020279405	991	300	43	18126	Q02790,P27816,P08238,P07900,P15311,Q5TZA2,Q8N8S7,Q05682,Q86VI3,Q14247,Q9NPI6,P11171,O00429,Q06787,P60709,Q9Y6W5,P13639,Q12756,Q8WXH0,Q8WWI1,Q5S007,Q8NHY3,Q5VST9,Q9H902,P21333,Q9Y490,P55196,P12270,Q9H2P0,P35579,Q14008,Q9NXW9,Q9H254,P53350,O94929,O00151,P50402,Q96HC4,B2RTY4,Q13131,Q96DZ5,Q13424,Q9ULL8
GO:MF	protein-containing complex binding	GO:0044877	0.00001471237816686373	4.832317120524236	1241	300	48	18126	P08238,P07900,P15311,O00571,Q9UHB9,P02533,Q14247,P11142,P11171,Q13596,O00429,Q06787,P60709,P46199,Q9NVM4,P13639,Q9Y6C2,Q9NSI6,Q9Y6K9,Q8WXH0,Q8WXI9,Q8NFD5,Q5S007,P61011,P21333,Q9Y490,Q8TEQ6,P55196,P12270,Q9UPN4,P49792,Q7KZF4,O60885,P35579,Q9Y4E1,Q92616,O14654,Q9H254,Q13496,P53350,P06213,O94929,Q6PKG0,Q8TBC4,P50281,Q7Z739,Q13131,Q9ULL8
GO:MF	structural constituent of cytoskeleton	GO:0005200	0.00008150715275218174	4.088804277585225	105	300	12	18126	Q5TZA2,P04259,Q9BQE3,Q9NSB2,P08779,P02533,P02538,P11171,P60709,P15924,Q9Y490,Q9H254
GO:MF	purine ribonucleoside triphosphate binding	GO:0035639	0.00011882355316770292	3.925097465104808	1848	300	60	18126	P05165,P11498,Q02790,Q96RQ3,P08238,P07900,O00571,Q9UG63,P33991,O00763,Q9Y2G3,P47897,P0DMV8,Q13283,Q9UHD8,Q9BQE3,P49915,P17812,Q9Y450,O43143,P11142,O00429,P60709,Q9NUQ8,P08237,P51617,P46199,P13639,Q12756,P21439,Q96GW9,P52789,Q00537,Q04759,Q5S007,Q9H0R5,Q5VST9,Q96BW1,P61011,Q6PI48,P51153,P53365,Q04637,Q8TD19,P26640,Q9C0C9,Q9Y2W1,P35579,P78527,P98194,Q15477,P53350,P06213,Q8IY37,Q8TBC4,P54136,P35998,…
GO:MF	nucleic acid binding	GO:0003676	0.00014931325414865995	3.8259016393738614	4361	300	111	18126	Q02790,P49327,P27816,P08238,P07900,O75534,P23588,P46060,P15311,Q7Z2W4,O00571,Q8IY67,Q7Z417,Q9UKF6,Q92945,P33991,Q5F1R6,P78344,O43395,Q96SQ7,P0DMV8,Q8NC51,Q13283,P42166,Q13573,Q9UHB9,Q86TJ2,Q86U90,P02768,P42224,Q9NPI6,Q9Y450,O43143,Q13620,Q7Z2T5,P11142,P04792,Q15942,Q15061,P40763,Q06787,Q6UN15,Q6PJT7,Q13310,P52272,P60709,Q15637,P15924,P11940,Q9UQR0,P04083,Q53F19,P46199,P13639,Q16666,P37275,Q9NY43,…
GO:MF	biotin binding	GO:0009374	0.0001762347230854553	3.7539085195407775	5	300	4	18126	P05165,P11498,Q96RQ3,O00763
GO:MF	purine nucleotide binding	GO:0017076	0.00021703916595801294	3.663461888157853	1926	300	61	18126	P05165,P11498,Q02790,Q96RQ3,P08238,P07900,O00571,Q9UG63,P33991,O00763,Q9Y2G3,P47897,P0DMV8,Q13283,Q9UHD8,Q9BQE3,P49915,P17812,Q9Y450,O43143,P11142,O00429,P60709,Q9NUQ8,P08237,P51617,P46199,P13639,Q12756,P21439,Q96GW9,P52789,Q00537,Q04759,Q5S007,Q9H0R5,Q5VST9,Q96BW1,P61011,Q6PI48,P51153,P53365,Q04637,Q8TD19,P26640,Q9C0C9,Q9Y2W1,P35579,P78527,P98194,Q15477,P53350,P06213,Q8IY37,Q8TBC4,P54136,P35998,…
GO:MF	nucleotide binding	GO:0000166	0.000267811537589759	3.572170717078931	2167	300	66	18126	P05165,P11498,Q02790,Q96RQ3,P49327,P08238,P07900,O00571,Q9UG63,P33991,O00763,Q9Y2G3,P47897,P0DMV8,Q13283,Q9UHD8,Q9BQE3,P49915,P17812,Q9Y450,O43143,P11142,O00429,P60709,Q9NUQ8,P08237,P51617,P46199,P13639,Q12756,P21439,Q96NN9,Q96GW9,P52789,Q00537,Q99424,Q04759,Q5S007,Q9H0R5,Q5VST9,Q96BW1,P61011,Q6PI48,P51153,P53365,Q04637,Q8TD19,P26640,Q9C0C9,Q9Y2W1,P35579,P78527,P98194,Q15477,Q6JQN1,Q8N335,P53350,…
GO:MF	nucleoside phosphate binding	GO:1901265	0.0002722918074801754	3.5649654252031016	2168	300	66	18126	P05165,P11498,Q02790,Q96RQ3,P49327,P08238,P07900,O00571,Q9UG63,P33991,O00763,Q9Y2G3,P47897,P0DMV8,Q13283,Q9UHD8,Q9BQE3,P49915,P17812,Q9Y450,O43143,P11142,O00429,P60709,Q9NUQ8,P08237,P51617,P46199,P13639,Q12756,P21439,Q96NN9,Q96GW9,P52789,Q00537,Q99424,Q04759,Q5S007,Q9H0R5,Q5VST9,Q96BW1,P61011,Q6PI48,P51153,P53365,Q04637,Q8TD19,P26640,Q9C0C9,Q9Y2W1,P35579,P78527,P98194,Q15477,Q6JQN1,Q8N335,P53350,…
GO:MF	purine ribonucleotide binding	GO:0032555	0.000383029887981956	3.4167673365295474	1913	300	60	18126	P05165,P11498,Q02790,Q96RQ3,P08238,P07900,O00571,Q9UG63,P33991,O00763,Q9Y2G3,P47897,P0DMV8,Q13283,Q9UHD8,Q9BQE3,P49915,P17812,Q9Y450,O43143,P11142,O00429,P60709,Q9NUQ8,P08237,P51617,P46199,P13639,Q12756,P21439,Q96GW9,P52789,Q00537,Q04759,Q5S007,Q9H0R5,Q5VST9,Q96BW1,P61011,Q6PI48,P51153,P53365,Q04637,Q8TD19,P26640,Q9C0C9,Q9Y2W1,P35579,P78527,P98194,Q15477,P53350,P06213,Q8IY37,Q8TBC4,P54136,P35998,…
GO:MF	binding	GO:0005488	0.0004378535700064969	3.358671104954132	15944	300	288	18126	P05165,P11498,Q02790,Q96RQ3,P49327,P27816,Q5SW79,Q8NB91,A1KZ92,P08238,P07900,O75534,P23588,P46060,P15311,Q13409,Q7Z2W4,O00571,Q8TCG1,Q9H3U1,Q14677,Q8IY67,Q7Z417,Q13123,Q9UKF6,Q9UG63,Q92945,P33991,O14640,Q5TZA2,O00763,Q9Y2G3,Q8N8S7,Q5F1R6,P78344,P47897,Q92562,Q9NRR5,Q05682,Q86VI3,O43395,Q96SQ7,Q9C086,Q96C12,P0DMV8,Q8NC51,O60664,P04259,Q13283,P42166,Q9UHD8,Q9BQE3,Q13573,Q9UHB9,P49321,Q86TJ2,Q8N0X4,…
GO:MF	actin binding	GO:0003779	0.0004736591019039979	3.3245341128110217	433	300	23	18126	P15311,Q5TZA2,Q8N8S7,Q05682,Q14247,P11171,Q9Y6W5,P13639,Q8WXH0,Q5S007,P21333,Q9Y490,P55196,P35579,Q9NXW9,Q9H254,O94929,O00151,P50402,Q96HC4,B2RTY4,Q13424,Q9ULL8
GO:MF	ribonucleotide binding	GO:0032553	0.0005050409333004626	3.2966734211168136	1929	300	60	18126	P05165,P11498,Q02790,Q96RQ3,P08238,P07900,O00571,Q9UG63,P33991,O00763,Q9Y2G3,P47897,P0DMV8,Q13283,Q9UHD8,Q9BQE3,P49915,P17812,Q9Y450,O43143,P11142,O00429,P60709,Q9NUQ8,P08237,P51617,P46199,P13639,Q12756,P21439,Q96GW9,P52789,Q00537,Q04759,Q5S007,Q9H0R5,Q5VST9,Q96BW1,P61011,Q6PI48,P51153,P53365,Q04637,Q8TD19,P26640,Q9C0C9,Q9Y2W1,P35579,P78527,P98194,Q15477,P53350,P06213,Q8IY37,Q8TBC4,P54136,P35998,…
GO:MF	ribonucleoprotein complex binding	GO:0043021	0.0008332434374207339	3.079228098133302	130	300	12	18126	O00571,Q9UHB9,Q06787,P46199,Q9NVM4,P13639,P61011,Q8TEQ6,Q7KZF4,Q92616,Q6PKG0,Q7Z739
GO:MF	ligase activity	GO:0016874	0.0009837873706220973	3.007098756999638	156	300	13	18126	P05165,P11498,Q96RQ3,O00763,P47897,P49915,P17812,Q96GW9,O95352,Q6PI48,P26640,Q8TBC4,P54136
GO:MF	anion binding	GO:0043168	0.0012005718936408819	2.9206118280462383	2841	300	78	18126	P05165,P11498,Q02790,Q96RQ3,P49327,P08238,P07900,O00571,Q9UG63,P33991,O00763,Q9Y2G3,P47897,P0DMV8,Q13283,Q9UHD8,Q9BQE3,P02768,P49915,P17812,Q9Y450,O43143,P11142,P11171,Q13596,O00429,P60709,P04083,Q9NUQ8,P08237,P51617,P46199,P13639,Q12756,P21439,Q96NN9,Q96GW9,Q8WWQ2,P52789,Q00537,Q99424,Q9BZ72,Q68DK2,Q04759,Q5S007,Q9H0R5,Q5VST9,Q96BW1,P61011,Q6PI48,P51153,P53365,Q9Y490,Q04637,Q8TD19,P26640,Q9C0C9,…
GO:MF	ligase activity, forming carbon-carbon bonds	GO:0016885	0.0012016378667048927	2.9202263943862925	7	300	4	18126	P05165,P11498,Q96RQ3,O00763
GO:MF	ATP binding	GO:0005524	0.001630511947001262	2.7876760147067117	1502	300	49	18126	P05165,P11498,Q02790,Q96RQ3,P08238,P07900,O00571,Q9UG63,P33991,O00763,Q9Y2G3,P47897,P0DMV8,Q13283,P49915,P17812,O43143,P11142,P60709,Q9NUQ8,P08237,P51617,Q12756,P21439,Q96GW9,P52789,Q00537,Q04759,Q5S007,Q5VST9,Q6PI48,Q04637,Q8TD19,P26640,Q9C0C9,Q9Y2W1,P35579,P78527,P98194,Q15477,P53350,P06213,Q8IY37,Q8TBC4,P54136,P35998,O43353,B2RTY4,Q13131
GO:MF	drug binding	GO:0008144	0.003041541756716832	2.5169062168182803	1762	300	54	18126	P05165,P11498,Q02790,Q96RQ3,P49327,P08238,P07900,O00571,Q9UG63,P33991,O00763,Q9Y2G3,P47897,P0DMV8,Q13283,P02768,P49915,P17812,O43143,P11142,P60709,Q9NUQ8,P08237,P51617,Q12756,P21439,Q96GW9,P52789,Q00537,Q04759,Q5S007,Q5VST9,P61011,Q6PI48,Q04637,Q8TD19,P26640,Q9C0C9,Q9Y2W1,P35579,P78527,P98194,Q15477,P53350,P06213,Q8IY37,Q8TBC4,P54136,P0DN79,P35998,O43353,B2RTY4,Q13131,P30405
GO:MF	adenyl ribonucleotide binding	GO:0032559	0.004593573290430724	2.3378493500679354	1560	300	49	18126	P05165,P11498,Q02790,Q96RQ3,P08238,P07900,O00571,Q9UG63,P33991,O00763,Q9Y2G3,P47897,P0DMV8,Q13283,P49915,P17812,O43143,P11142,P60709,Q9NUQ8,P08237,P51617,Q12756,P21439,Q96GW9,P52789,Q00537,Q04759,Q5S007,Q5VST9,Q6PI48,Q04637,Q8TD19,P26640,Q9C0C9,Q9Y2W1,P35579,P78527,P98194,Q15477,P53350,P06213,Q8IY37,Q8TBC4,P54136,P35998,O43353,B2RTY4,Q13131
GO:MF	adenyl nucleotide binding	GO:0030554	0.005544649811664121	2.2561258777681084	1571	300	49	18126	P05165,P11498,Q02790,Q96RQ3,P08238,P07900,O00571,Q9UG63,P33991,O00763,Q9Y2G3,P47897,P0DMV8,Q13283,P49915,P17812,O43143,P11142,P60709,Q9NUQ8,P08237,P51617,Q12756,P21439,Q96GW9,P52789,Q00537,Q04759,Q5S007,Q5VST9,Q6PI48,Q04637,Q8TD19,P26640,Q9C0C9,Q9Y2W1,P35579,P78527,P98194,Q15477,P53350,P06213,Q8IY37,Q8TBC4,P54136,P35998,O43353,B2RTY4,Q13131
GO:MF	nucleoside-triphosphatase activity	GO:0017111	0.00752932233822122	2.123244109857053	817	300	31	18126	P08238,P07900,Q13409,O00571,Q9UG63,P33991,P0DMV8,Q13283,Q9UHD8,Q9BQE3,Q9Y450,O43143,P11142,O00429,P04083,Q9NUQ8,P46199,P13639,Q12756,P21439,Q5S007,Q9H0R5,P61011,P51153,P35579,Q15477,P20936,Q8IY37,Q12830,P35998,B2RTY4
GO:MF	RNA strand annealing activity	GO:0033592	0.008609866939295163	2.0650035602741506	4	300	3	18126	P23588,O00571,Q06787
GO:MF	pyrophosphatase activity	GO:0016462	0.009874351782611283	2.0054914047116403	869	300	32	18126	P08238,P07900,Q13409,O00571,Q9UG63,P33991,P0DMV8,Q13283,Q9UHD8,Q9BQE3,P49915,Q9Y450,O43143,P11142,O00429,P04083,Q9NUQ8,P46199,P13639,Q12756,P21439,Q5S007,Q9H0R5,P61011,P51153,P35579,Q15477,P20936,Q8IY37,Q12830,P35998,B2RTY4
GO:MF	hydrolase activity, acting on acid anhydrides, in phosphorus-containing anhydrides	GO:0016818	0.010806004104855466	1.9663348718222036	873	300	32	18126	P08238,P07900,Q13409,O00571,Q9UG63,P33991,P0DMV8,Q13283,Q9UHD8,Q9BQE3,P49915,Q9Y450,O43143,P11142,O00429,P04083,Q9NUQ8,P46199,P13639,Q12756,P21439,Q5S007,Q9H0R5,P61011,P51153,P35579,Q15477,P20936,Q8IY37,Q12830,P35998,B2RTY4
GO:MF	hydrolase activity, acting on acid anhydrides	GO:0016817	0.010806004104855466	1.9663348718222036	873	300	32	18126	P08238,P07900,Q13409,O00571,Q9UG63,P33991,P0DMV8,Q13283,Q9UHD8,Q9BQE3,P49915,Q9Y450,O43143,P11142,O00429,P04083,Q9NUQ8,P46199,P13639,Q12756,P21439,Q5S007,Q9H0R5,P61011,P51153,P35579,Q15477,P20936,Q8IY37,Q12830,P35998,B2RTY4
GO:MF	annealing activity	GO:0097617	0.015915576755896062	1.7981776185972054	12	300	4	18126	P23588,O00571,Q06787,P04083
GO:MF	ATPase activity, coupled	GO:0042623	0.01700905213589631	1.76931988765843	295	300	16	18126	P08238,P07900,Q13409,O00571,P33991,P0DMV8,Q13283,O43143,P11142,P04083,Q12756,P35579,Q15477,Q8IY37,Q12830,P35998
GO:MF	carbohydrate derivative binding	GO:0097367	0.02028839728830321	1.6927522593411228	2269	300	62	18126	P05165,P11498,Q02790,Q96RQ3,P08238,P07900,O00571,Q9UG63,P33991,O00763,Q9Y2G3,P47897,P0DMV8,Q13283,Q9UHD8,Q9BQE3,P49915,P17812,Q9Y450,O43143,P11142,O00429,P60709,Q9NUQ8,P08237,P51617,P46199,P13639,Q12756,P21439,Q96GW9,Q8WWQ2,P52789,Q00537,Q04759,Q5S007,Q9H0R5,Q5VST9,Q96BW1,P61011,Q6PI48,P51153,P53365,Q04637,Q8TD19,P26640,Q9C0C9,Q9Y2W1,P35579,P78527,P98194,Q15477,P53350,P06213,Q8IY37,Q8TBC4,P54136,…
GO:MF	small molecule binding	GO:0036094	0.02293453553906065	1.639510050599167	2574	300	68	18126	P05165,P11498,Q02790,Q96RQ3,P49327,P08238,P07900,O00571,Q9UG63,P33991,O00763,Q9Y2G3,P47897,P0DMV8,Q13283,Q9UHD8,Q9BQE3,P02768,P49915,P17812,Q9Y450,O43143,P11142,O00429,P60709,Q9NUQ8,P08237,P51617,P46199,P13639,Q12756,P21439,Q96NN9,Q96GW9,P52789,Q00537,Q99424,Q04759,Q5S007,Q9H0R5,Q5VST9,Q96BW1,P61011,Q6PI48,P51153,P53365,Q04637,Q8TD19,P26640,Q9C0C9,Q9Y2W1,P35579,P78527,P98194,Q15477,Q6JQN1,Q8N335,…
GO:MF	enzyme binding	GO:0019899	0.028369453124465868	1.5471490359812337	2246	300	61	18126	P05165,P08238,P07900,P46060,P15311,O14640,P47897,Q86VI3,P0DMV8,Q13573,Q8TC07,P42224,Q13620,P11142,P04792,Q15061,O95905,P40763,O00429,Q96EA4,P60709,P15924,Q6UVK1,P08237,P13639,Q8WUI4,Q9Y6K9,Q6ZT07,P41594,Q15911,Q92997,Q9BZ72,Q5S007,Q04721,Q68D10,Q5VST9,P53365,O14613,P21333,Q96A65,P55196,P12270,Q8TD19,P49792,O60885,P78527,Q5VZ89,O60716,Q13263,Q92616,Q9H254,P20936,P53350,O94913,Q92538,Q96HC4,P24928,…
GO:MF	poly-purine tract binding	GO:0070717	0.02883255013937114	1.5401169440676457	26	300	5	18126	O00571,Q06787,Q6PJT7,Q13310,P11940
GO:MF	CoA carboxylase activity	GO:0016421	0.041998831435692094	1.3767627931280733	6	300	3	18126	P05165,Q96RQ3,O00763
GO:MF	cadherin binding	GO:0045296	1.734671548630348e-24	23.76078274457402	330	300	44	18126	P49327,P08238,P46060,P15311,Q7Z2W4,O00571,Q8TCG1,Q9H3U1,Q14677,P78344,Q05682,P0DMV8,Q8NC51,O60664,P42166,Q9UHD8,Q14247,P42224,P11142,Q13596,P04083,Q9NUQ8,Q9Y6W5,P13639,P53365,Q14160,P21333,Q9Y490,P55196,Q6Y7W6,Q7KZF4,P35579,O60716,Q8WWM7,Q92616,Q14008,Q9UBC2,Q6PKG0,O00151,P54136,P61978,P50402,Q96HC4,Q9BXI6
GO:MF	cell adhesion molecule binding	GO:0050839	1.939805062859482e-19	18.712241911501827	506	300	47	18126	P49327,P08238,P46060,P15311,Q7Z2W4,O00571,Q8TCG1,Q9H3U1,Q14677,P78344,Q05682,P0DMV8,Q8NC51,O60664,P42166,Q9UHD8,Q14247,P42224,P11142,Q13596,P15924,P04083,Q9NUQ8,Q9Y6W5,P13639,Q9Y6C2,P53365,Q14160,P21333,Q9Y490,P55196,Q6Y7W6,Q7KZF4,P35579,O60716,Q8WWM7,Q92616,Q14008,Q9UBC2,Q6PKG0,O00151,P54136,P61978,P50402,Q96HC4,Q9BXI6,P50281
GO:MF	RNA binding	GO:0003723	3.169879485260464e-14	13.498957248785809	1914	300	83	18126	Q02790,P49327,P27816,P08238,P07900,O75534,P23588,P46060,P15311,Q7Z2W4,O00571,Q8IY67,Q7Z417,Q9UKF6,Q92945,Q5F1R6,P78344,O43395,P0DMV8,Q8NC51,Q13283,Q13573,Q9UHB9,Q86U90,Q9NPI6,Q9Y450,O43143,Q7Z2T5,P11142,P04792,Q15942,Q15061,Q06787,Q6UN15,Q6PJT7,Q13310,P52272,Q15637,P15924,P11940,P04083,Q53F19,P46199,P13639,Q16666,Q06265,P61011,Q6PI48,P21333,Q8IWZ3,O75179,Q8TEQ6,Q04637,Q99700,P12270,Q6Y7W6,P49750,…
GO:MF	protein binding	GO:0005515	7.062313340655398e-9	8.151053017571746	12743	300	260	18126	P05165,P11498,Q02790,Q96RQ3,P49327,P27816,Q5SW79,Q8NB91,A1KZ92,P08238,P07900,O75534,P23588,P46060,P15311,Q13409,Q7Z2W4,O00571,Q8TCG1,Q9H3U1,Q14677,Q7Z417,Q13123,Q9UKF6,Q92945,P33991,O14640,Q5TZA2,O00763,Q9Y2G3,Q8N8S7,Q5F1R6,P78344,P47897,Q92562,Q9NRR5,Q05682,Q86VI3,O43395,Q96SQ7,Q9C086,Q96C12,P0DMV8,Q8NC51,O60664,P04259,Q13283,P42166,Q9UHD8,Q9BQE3,Q13573,Q9UHB9,P49321,Q86TJ2,P08779,P02533,P02538,…
GO:MF	heterocyclic compound binding	GO:1901363	4.482499509419008e-7	6.348479749296539	6290	300	155	18126	P05165,P11498,Q02790,Q96RQ3,P49327,P27816,A1KZ92,P08238,P07900,O75534,P23588,P46060,P15311,Q7Z2W4,O00571,Q8IY67,Q7Z417,Q9UKF6,Q9UG63,Q92945,P33991,O00763,Q9Y2G3,Q5F1R6,P78344,P47897,O43395,Q96SQ7,P0DMV8,Q8NC51,Q13283,P42166,Q9UHD8,Q9BQE3,Q13573,Q9UHB9,Q86TJ2,Q86U90,P02768,P42224,P49915,Q9NPI6,P17812,Q9Y450,O43143,Q13620,Q7Z2T5,P11142,P04792,Q15942,Q15061,P40763,O00429,Q06787,Q6UN15,Q6PJT7,Q13310,…
GO:MF	organic cyclic compound binding	GO:0097159	0.000001345477553098924	5.87112354327116	6377	300	155	18126	P05165,P11498,Q02790,Q96RQ3,P49327,P27816,A1KZ92,P08238,P07900,O75534,P23588,P46060,P15311,Q7Z2W4,O00571,Q8IY67,Q7Z417,Q9UKF6,Q9UG63,Q92945,P33991,O00763,Q9Y2G3,Q5F1R6,P78344,P47897,O43395,Q96SQ7,P0DMV8,Q8NC51,Q13283,P42166,Q9UHD8,Q9BQE3,Q13573,Q9UHB9,Q86TJ2,Q86U90,P02768,P42224,P49915,Q9NPI6,P17812,Q9Y450,O43143,Q13620,Q7Z2T5,P11142,P04792,Q15942,Q15061,P40763,O00429,Q06787,Q6UN15,Q6PJT7,Q13310,…
GO:MF	cytoskeletal protein binding	GO:0008092	0.000003216362424047581	5.492635020279405	991	300	43	18126	Q02790,P27816,P08238,P07900,P15311,Q5TZA2,Q8N8S7,Q05682,Q86VI3,Q14247,Q9NPI6,P11171,O00429,Q06787,P60709,Q9Y6W5,P13639,Q12756,Q8WXH0,Q8WWI1,Q5S007,Q8NHY3,Q5VST9,Q9H902,P21333,Q9Y490,P55196,P12270,Q9H2P0,P35579,Q14008,Q9NXW9,Q9H254,P53350,O94929,O00151,P50402,Q96HC4,B2RTY4,Q13131,Q96DZ5,Q13424,Q9ULL8
GO:MF	protein-containing complex binding	GO:0044877	0.00001471237816686373	4.832317120524236	1241	300	48	18126	P08238,P07900,P15311,O00571,Q9UHB9,P02533,Q14247,P11142,P11171,Q13596,O00429,Q06787,P60709,P46199,Q9NVM4,P13639,Q9Y6C2,Q9NSI6,Q9Y6K9,Q8WXH0,Q8WXI9,Q8NFD5,Q5S007,P61011,P21333,Q9Y490,Q8TEQ6,P55196,P12270,Q9UPN4,P49792,Q7KZF4,O60885,P35579,Q9Y4E1,Q92616,O14654,Q9H254,Q13496,P53350,P06213,O94929,Q6PKG0,Q8TBC4,P50281,Q7Z739,Q13131,Q9ULL8
GO:MF	structural constituent of cytoskeleton	GO:0005200	0.00008150715275218174	4.088804277585225	105	300	12	18126	Q5TZA2,P04259,Q9BQE3,Q9NSB2,P08779,P02533,P02538,P11171,P60709,P15924,Q9Y490,Q9H254
GO:MF	purine ribonucleoside triphosphate binding	GO:0035639	0.00011882355316770292	3.925097465104808	1848	300	60	18126	P05165,P11498,Q02790,Q96RQ3,P08238,P07900,O00571,Q9UG63,P33991,O00763,Q9Y2G3,P47897,P0DMV8,Q13283,Q9UHD8,Q9BQE3,P49915,P17812,Q9Y450,O43143,P11142,O00429,P60709,Q9NUQ8,P08237,P51617,P46199,P13639,Q12756,P21439,Q96GW9,P52789,Q00537,Q04759,Q5S007,Q9H0R5,Q5VST9,Q96BW1,P61011,Q6PI48,P51153,P53365,Q04637,Q8TD19,P26640,Q9C0C9,Q9Y2W1,P35579,P78527,P98194,Q15477,P53350,P06213,Q8IY37,Q8TBC4,P54136,P35998,…
GO:MF	nucleic acid binding	GO:0003676	0.00014931325414865995	3.8259016393738614	4361	300	111	18126	Q02790,P49327,P27816,P08238,P07900,O75534,P23588,P46060,P15311,Q7Z2W4,O00571,Q8IY67,Q7Z417,Q9UKF6,Q92945,P33991,Q5F1R6,P78344,O43395,Q96SQ7,P0DMV8,Q8NC51,Q13283,P42166,Q13573,Q9UHB9,Q86TJ2,Q86U90,P02768,P42224,Q9NPI6,Q9Y450,O43143,Q13620,Q7Z2T5,P11142,P04792,Q15942,Q15061,P40763,Q06787,Q6UN15,Q6PJT7,Q13310,P52272,P60709,Q15637,P15924,P11940,Q9UQR0,P04083,Q53F19,P46199,P13639,Q16666,P37275,Q9NY43,…
GO:MF	biotin binding	GO:0009374	0.0001762347230854553	3.7539085195407775	5	300	4	18126	P05165,P11498,Q96RQ3,O00763
GO:MF	purine nucleotide binding	GO:0017076	0.00021703916595801294	3.663461888157853	1926	300	61	18126	P05165,P11498,Q02790,Q96RQ3,P08238,P07900,O00571,Q9UG63,P33991,O00763,Q9Y2G3,P47897,P0DMV8,Q13283,Q9UHD8,Q9BQE3,P49915,P17812,Q9Y450,O43143,P11142,O00429,P60709,Q9NUQ8,P08237,P51617,P46199,P13639,Q12756,P21439,Q96GW9,P52789,Q00537,Q04759,Q5S007,Q9H0R5,Q5VST9,Q96BW1,P61011,Q6PI48,P51153,P53365,Q04637,Q8TD19,P26640,Q9C0C9,Q9Y2W1,P35579,P78527,P98194,Q15477,P53350,P06213,Q8IY37,Q8TBC4,P54136,P35998,…
GO:MF	nucleotide binding	GO:0000166	0.000267811537589759	3.572170717078931	2167	300	66	18126	P05165,P11498,Q02790,Q96RQ3,P49327,P08238,P07900,O00571,Q9UG63,P33991,O00763,Q9Y2G3,P47897,P0DMV8,Q13283,Q9UHD8,Q9BQE3,P49915,P17812,Q9Y450,O43143,P11142,O00429,P60709,Q9NUQ8,P08237,P51617,P46199,P13639,Q12756,P21439,Q96NN9,Q96GW9,P52789,Q00537,Q99424,Q04759,Q5S007,Q9H0R5,Q5VST9,Q96BW1,P61011,Q6PI48,P51153,P53365,Q04637,Q8TD19,P26640,Q9C0C9,Q9Y2W1,P35579,P78527,P98194,Q15477,Q6JQN1,Q8N335,P53350,…
GO:MF	nucleoside phosphate binding	GO:1901265	0.0002722918074801754	3.5649654252031016	2168	300	66	18126	P05165,P11498,Q02790,Q96RQ3,P49327,P08238,P07900,O00571,Q9UG63,P33991,O00763,Q9Y2G3,P47897,P0DMV8,Q13283,Q9UHD8,Q9BQE3,P49915,P17812,Q9Y450,O43143,P11142,O00429,P60709,Q9NUQ8,P08237,P51617,P46199,P13639,Q12756,P21439,Q96NN9,Q96GW9,P52789,Q00537,Q99424,Q04759,Q5S007,Q9H0R5,Q5VST9,Q96BW1,P61011,Q6PI48,P51153,P53365,Q04637,Q8TD19,P26640,Q9C0C9,Q9Y2W1,P35579,P78527,P98194,Q15477,Q6JQN1,Q8N335,P53350,…
GO:MF	purine ribonucleotide binding	GO:0032555	0.000383029887981956	3.4167673365295474	1913	300	60	18126	P05165,P11498,Q02790,Q96RQ3,P08238,P07900,O00571,Q9UG63,P33991,O00763,Q9Y2G3,P47897,P0DMV8,Q13283,Q9UHD8,Q9BQE3,P49915,P17812,Q9Y450,O43143,P11142,O00429,P60709,Q9NUQ8,P08237,P51617,P46199,P13639,Q12756,P21439,Q96GW9,P52789,Q00537,Q04759,Q5S007,Q9H0R5,Q5VST9,Q96BW1,P61011,Q6PI48,P51153,P53365,Q04637,Q8TD19,P26640,Q9C0C9,Q9Y2W1,P35579,P78527,P98194,Q15477,P53350,P06213,Q8IY37,Q8TBC4,P54136,P35998,…
GO:MF	binding	GO:0005488	0.0004378535700064969	3.358671104954132	15944	300	288	18126	P05165,P11498,Q02790,Q96RQ3,P49327,P27816,Q5SW79,Q8NB91,A1KZ92,P08238,P07900,O75534,P23588,P46060,P15311,Q13409,Q7Z2W4,O00571,Q8TCG1,Q9H3U1,Q14677,Q8IY67,Q7Z417,Q13123,Q9UKF6,Q9UG63,Q92945,P33991,O14640,Q5TZA2,O00763,Q9Y2G3,Q8N8S7,Q5F1R6,P78344,P47897,Q92562,Q9NRR5,Q05682,Q86VI3,O43395,Q96SQ7,Q9C086,Q96C12,P0DMV8,Q8NC51,O60664,P04259,Q13283,P42166,Q9UHD8,Q9BQE3,Q13573,Q9UHB9,P49321,Q86TJ2,Q8N0X4,…
GO:MF	actin binding	GO:0003779	0.0004736591019039979	3.3245341128110217	433	300	23	18126	P15311,Q5TZA2,Q8N8S7,Q05682,Q14247,P11171,Q9Y6W5,P13639,Q8WXH0,Q5S007,P21333,Q9Y490,P55196,P35579,Q9NXW9,Q9H254,O94929,O00151,P50402,Q96HC4,B2RTY4,Q13424,Q9ULL8
GO:MF	ribonucleotide binding	GO:0032553	0.0005050409333004626	3.2966734211168136	1929	300	60	18126	P05165,P11498,Q02790,Q96RQ3,P08238,P07900,O00571,Q9UG63,P33991,O00763,Q9Y2G3,P47897,P0DMV8,Q13283,Q9UHD8,Q9BQE3,P49915,P17812,Q9Y450,O43143,P11142,O00429,P60709,Q9NUQ8,P08237,P51617,P46199,P13639,Q12756,P21439,Q96GW9,P52789,Q00537,Q04759,Q5S007,Q9H0R5,Q5VST9,Q96BW1,P61011,Q6PI48,P51153,P53365,Q04637,Q8TD19,P26640,Q9C0C9,Q9Y2W1,P35579,P78527,P98194,Q15477,P53350,P06213,Q8IY37,Q8TBC4,P54136,P35998,…
GO:MF	ribonucleoprotein complex binding	GO:0043021	0.0008332434374207339	3.079228098133302	130	300	12	18126	O00571,Q9UHB9,Q06787,P46199,Q9NVM4,P13639,P61011,Q8TEQ6,Q7KZF4,Q92616,Q6PKG0,Q7Z739
GO:MF	ligase activity	GO:0016874	0.0009837873706220973	3.007098756999638	156	300	13	18126	P05165,P11498,Q96RQ3,O00763,P47897,P49915,P17812,Q96GW9,O95352,Q6PI48,P26640,Q8TBC4,P54136
GO:MF	anion binding	GO:0043168	0.0012005718936408819	2.9206118280462383	2841	300	78	18126	P05165,P11498,Q02790,Q96RQ3,P49327,P08238,P07900,O00571,Q9UG63,P33991,O00763,Q9Y2G3,P47897,P0DMV8,Q13283,Q9UHD8,Q9BQE3,P02768,P49915,P17812,Q9Y450,O43143,P11142,P11171,Q13596,O00429,P60709,P04083,Q9NUQ8,P08237,P51617,P46199,P13639,Q12756,P21439,Q96NN9,Q96GW9,Q8WWQ2,P52789,Q00537,Q99424,Q9BZ72,Q68DK2,Q04759,Q5S007,Q9H0R5,Q5VST9,Q96BW1,P61011,Q6PI48,P51153,P53365,Q9Y490,Q04637,Q8TD19,P26640,Q9C0C9,…
GO:MF	ligase activity, forming carbon-carbon bonds	GO:0016885	0.0012016378667048927	2.9202263943862925	7	300	4	18126	P05165,P11498,Q96RQ3,O00763
GO:MF	ATP binding	GO:0005524	0.001630511947001262	2.7876760147067117	1502	300	49	18126	P05165,P11498,Q02790,Q96RQ3,P08238,P07900,O00571,Q9UG63,P33991,O00763,Q9Y2G3,P47897,P0DMV8,Q13283,P49915,P17812,O43143,P11142,P60709,Q9NUQ8,P08237,P51617,Q12756,P21439,Q96GW9,P52789,Q00537,Q04759,Q5S007,Q5VST9,Q6PI48,Q04637,Q8TD19,P26640,Q9C0C9,Q9Y2W1,P35579,P78527,P98194,Q15477,P53350,P06213,Q8IY37,Q8TBC4,P54136,P35998,O43353,B2RTY4,Q13131
GO:MF	drug binding	GO:0008144	0.003041541756716832	2.5169062168182803	1762	300	54	18126	P05165,P11498,Q02790,Q96RQ3,P49327,P08238,P07900,O00571,Q9UG63,P33991,O00763,Q9Y2G3,P47897,P0DMV8,Q13283,P02768,P49915,P17812,O43143,P11142,P60709,Q9NUQ8,P08237,P51617,Q12756,P21439,Q96GW9,P52789,Q00537,Q04759,Q5S007,Q5VST9,P61011,Q6PI48,Q04637,Q8TD19,P26640,Q9C0C9,Q9Y2W1,P35579,P78527,P98194,Q15477,P53350,P06213,Q8IY37,Q8TBC4,P54136,P0DN79,P35998,O43353,B2RTY4,Q13131,P30405
GO:MF	adenyl ribonucleotide binding	GO:0032559	0.004593573290430724	2.3378493500679354	1560	300	49	18126	P05165,P11498,Q02790,Q96RQ3,P08238,P07900,O00571,Q9UG63,P33991,O00763,Q9Y2G3,P47897,P0DMV8,Q13283,P49915,P17812,O43143,P11142,P60709,Q9NUQ8,P08237,P51617,Q12756,P21439,Q96GW9,P52789,Q00537,Q04759,Q5S007,Q5VST9,Q6PI48,Q04637,Q8TD19,P26640,Q9C0C9,Q9Y2W1,P35579,P78527,P98194,Q15477,P53350,P06213,Q8IY37,Q8TBC4,P54136,P35998,O43353,B2RTY4,Q13131
GO:MF	adenyl nucleotide binding	GO:0030554	0.005544649811664121	2.2561258777681084	1571	300	49	18126	P05165,P11498,Q02790,Q96RQ3,P08238,P07900,O00571,Q9UG63,P33991,O00763,Q9Y2G3,P47897,P0DMV8,Q13283,P49915,P17812,O43143,P11142,P60709,Q9NUQ8,P08237,P51617,Q12756,P21439,Q96GW9,P52789,Q00537,Q04759,Q5S007,Q5VST9,Q6PI48,Q04637,Q8TD19,P26640,Q9C0C9,Q9Y2W1,P35579,P78527,P98194,Q15477,P53350,P06213,Q8IY37,Q8TBC4,P54136,P35998,O43353,B2RTY4,Q13131
GO:MF	nucleoside-triphosphatase activity	GO:0017111	0.00752932233822122	2.123244109857053	817	300	31	18126	P08238,P07900,Q13409,O00571,Q9UG63,P33991,P0DMV8,Q13283,Q9UHD8,Q9BQE3,Q9Y450,O43143,P11142,O00429,P04083,Q9NUQ8,P46199,P13639,Q12756,P21439,Q5S007,Q9H0R5,P61011,P51153,P35579,Q15477,P20936,Q8IY37,Q12830,P35998,B2RTY4
GO:MF	RNA strand annealing activity	GO:0033592	0.008609866939295163	2.0650035602741506	4	300	3	18126	P23588,O00571,Q06787
GO:MF	pyrophosphatase activity	GO:0016462	0.009874351782611283	2.0054914047116403	869	300	32	18126	P08238,P07900,Q13409,O00571,Q9UG63,P33991,P0DMV8,Q13283,Q9UHD8,Q9BQE3,P49915,Q9Y450,O43143,P11142,O00429,P04083,Q9NUQ8,P46199,P13639,Q12756,P21439,Q5S007,Q9H0R5,P61011,P51153,P35579,Q15477,P20936,Q8IY37,Q12830,P35998,B2RTY4
GO:MF	hydrolase activity, acting on acid anhydrides, in phosphorus-containing anhydrides	GO:0016818	0.010806004104855466	1.9663348718222036	873	300	32	18126	P08238,P07900,Q13409,O00571,Q9UG63,P33991,P0DMV8,Q13283,Q9UHD8,Q9BQE3,P49915,Q9Y450,O43143,P11142,O00429,P04083,Q9NUQ8,P46199,P13639,Q12756,P21439,Q5S007,Q9H0R5,P61011,P51153,P35579,Q15477,P20936,Q8IY37,Q12830,P35998,B2RTY4
GO:MF	hydrolase activity, acting on acid anhydrides	GO:0016817	0.010806004104855466	1.9663348718222036	873	300	32	18126	P08238,P07900,Q13409,O00571,Q9UG63,P33991,P0DMV8,Q13283,Q9UHD8,Q9BQE3,P49915,Q9Y450,O43143,P11142,O00429,P04083,Q9NUQ8,P46199,P13639,Q12756,P21439,Q5S007,Q9H0R5,P61011,P51153,P35579,Q15477,P20936,Q8IY37,Q12830,P35998,B2RTY4
GO:MF	annealing activity	GO:0097617	0.015915576755896062	1.7981776185972054	12	300	4	18126	P23588,O00571,Q06787,P04083
GO:MF	ATPase activity, coupled	GO:0042623	0.01700905213589631	1.76931988765843	295	300	16	18126	P08238,P07900,Q13409,O00571,P33991,P0DMV8,Q13283,O43143,P11142,P04083,Q12756,P35579,Q15477,Q8IY37,Q12830,P35998
GO:MF	carbohydrate derivative binding	GO:0097367	0.02028839728830321	1.6927522593411228	2269	300	62	18126	P05165,P11498,Q02790,Q96RQ3,P08238,P07900,O00571,Q9UG63,P33991,O00763,Q9Y2G3,P47897,P0DMV8,Q13283,Q9UHD8,Q9BQE3,P49915,P17812,Q9Y450,O43143,P11142,O00429,P60709,Q9NUQ8,P08237,P51617,P46199,P13639,Q12756,P21439,Q96GW9,Q8WWQ2,P52789,Q00537,Q04759,Q5S007,Q9H0R5,Q5VST9,Q96BW1,P61011,Q6PI48,P51153,P53365,Q04637,Q8TD19,P26640,Q9C0C9,Q9Y2W1,P35579,P78527,P98194,Q15477,P53350,P06213,Q8IY37,Q8TBC4,P54136,…
GO:MF	small molecule binding	GO:0036094	0.02293453553906065	1.639510050599167	2574	300	68	18126	P05165,P11498,Q02790,Q96RQ3,P49327,P08238,P07900,O00571,Q9UG63,P33991,O00763,Q9Y2G3,P47897,P0DMV8,Q13283,Q9UHD8,Q9BQE3,P02768,P49915,P17812,Q9Y450,O43143,P11142,O00429,P60709,Q9NUQ8,P08237,P51617,P46199,P13639,Q12756,P21439,Q96NN9,Q96GW9,P52789,Q00537,Q99424,Q04759,Q5S007,Q9H0R5,Q5VST9,Q96BW1,P61011,Q6PI48,P51153,P53365,Q04637,Q8TD19,P26640,Q9C0C9,Q9Y2W1,P35579,P78527,P98194,Q15477,Q6JQN1,Q8N335,…
GO:MF	enzyme binding	GO:0019899	0.028369453124465868	1.5471490359812337	2246	300	61	18126	P05165,P08238,P07900,P46060,P15311,O14640,P47897,Q86VI3,P0DMV8,Q13573,Q8TC07,P42224,Q13620,P11142,P04792,Q15061,O95905,P40763,O00429,Q96EA4,P60709,P15924,Q6UVK1,P08237,P13639,Q8WUI4,Q9Y6K9,Q6ZT07,P41594,Q15911,Q92997,Q9BZ72,Q5S007,Q04721,Q68D10,Q5VST9,P53365,O14613,P21333,Q96A65,P55196,P12270,Q8TD19,P49792,O60885,P78527,Q5VZ89,O60716,Q13263,Q92616,Q9H254,P20936,P53350,O94913,Q92538,Q96HC4,P24928,…
GO:MF	poly-purine tract binding	GO:0070717	0.02883255013937114	1.5401169440676457	26	300	5	18126	O00571,Q06787,Q6PJT7,Q13310,P11940
GO:MF	CoA carboxylase activity	GO:0016421	0.041998831435692094	1.3767627931280733	6	300	3	18126	P05165,Q96RQ3,O00763
GO:BP	regulation of catabolic process	GO:0009894	1.746012664103908e-7	6.757952610612981	1012	292	47	17906	P08238,P07900,P15311,Q7Z2W4,Q92945,O14640,O00763,P78344,Q9NRR5,P0DMV8,Q8NC51,Q14247,Q9NPI6,Q13620,P11142,P04792,O95905,Q13596,P40763,O00429,Q06787,Q6PJT7,Q13310,P52272,P11940,Q8N1F7,Q16666,Q9Y6K9,P52789,O95352,Q5S007,Q06265,P21333,Q04637,Q96A65,P12270,Q6Y7W6,P49792,Q9Y2W1,Q13496,P53350,P06213,Q6PKG0,P35998,O43353,Q7Z739,Q13131
GO:BP	mRNA metabolic process	GO:0016071	5.704703047447678e-7	6.243766957417786	867	292	42	17906	O75534,Q7Z2W4,Q8IY67,Q13123,Q9UKF6,Q92945,O43395,P0DMV8,Q8NC51,Q13573,Q9NPI6,Q9Y450,O43143,P11142,P04792,O95905,P40763,Q06787,Q6UN15,Q6PJT7,Q13310,P52272,Q15637,P11940,Q53F19,Q9NVM4,Q06265,P21333,Q8TEQ6,Q04637,Q6Y7W6,Q9Y2W1,Q15477,Q5T8P6,Q9H0D6,O94913,Q6PKG0,P61978,P35998,P24928,Q7Z739,O75533
GO:BP	cellular protein localization	GO:0034613	0.000001566725579814192	5.8050070658219255	1983	292	69	17906	P08238,P07900,Q9UBF2,P46060,P15311,O00571,Q13123,Q9UKF6,O14640,Q5TZA2,Q9UHD8,Q9UHB9,Q14247,Q8TC07,Q9NPI6,P11142,P04792,P11171,Q13596,P40763,O00429,Q6UN15,Q96EA4,P60709,Q8N1F7,Q6PRD1,Q12756,P35606,Q9ULV3,Q6ZT07,Q8WXH0,P52789,Q6VY07,P60602,Q99424,Q92997,O95613,Q5S007,Q8NHY3,Q5VST9,P61011,Q9H902,P51153,P53365,Q14160,P21333,Q9Y490,Q96A65,P55196,P12270,Q9UPN4,P49792,Q5VZ89,Q9Y4E1,Q13263,A1X283,Q9H254,…
GO:BP	cellular macromolecule localization	GO:0070727	0.000001986012155808114	5.702018097641126	1994	292	69	17906	P08238,P07900,Q9UBF2,P46060,P15311,O00571,Q13123,Q9UKF6,O14640,Q5TZA2,Q9UHD8,Q9UHB9,Q14247,Q8TC07,Q9NPI6,P11142,P04792,P11171,Q13596,P40763,O00429,Q6UN15,Q96EA4,P60709,Q8N1F7,Q6PRD1,Q12756,P35606,Q9ULV3,Q6ZT07,Q8WXH0,P52789,Q6VY07,P60602,Q99424,Q92997,O95613,Q5S007,Q8NHY3,Q5VST9,P61011,Q9H902,P51153,P53365,Q14160,P21333,Q9Y490,Q96A65,P55196,P12270,Q9UPN4,P49792,Q5VZ89,Q9Y4E1,Q13263,A1X283,Q9H254,…
GO:BP	regulation of mRNA catabolic process	GO:0061013	0.0000023316417311052766	5.632338180395585	203	292	19	17906	Q7Z2W4,Q92945,P0DMV8,Q8NC51,Q9NPI6,P11142,P04792,Q06787,Q6PJT7,Q13310,P52272,P11940,Q06265,Q04637,Q6Y7W6,Q9Y2W1,Q6PKG0,P35998,Q7Z739
GO:BP	regulation of mRNA stability	GO:0043488	0.0000024431416775971606	5.612051347592848	181	292	18	17906	Q92945,P0DMV8,Q8NC51,Q9NPI6,P11142,P04792,Q06787,Q6PJT7,Q13310,P52272,P11940,Q06265,Q04637,Q6Y7W6,Q9Y2W1,Q6PKG0,P35998,Q7Z739
GO:BP	cytoskeleton organization	GO:0007010	0.0000024753543830238125	5.606362616700428	1371	292	54	17906	Q02790,P27816,P15311,O14640,Q5TZA2,Q8N8S7,P0DMV8,P04259,Q9BQE3,Q9NSB2,P08779,P02533,P02538,P48668,Q14247,Q15942,P11171,Q96EA4,P60709,P15924,P04083,Q9Y6W5,Q9NSI6,Q8WXH0,O95613,Q96II8,Q04721,Q8NHY3,Q5VST9,P51153,P53365,O14613,P21333,Q9Y490,P12270,Q9UPN4,P35579,P98194,Q9Y4E1,Q14008,Q9NXW9,A1X283,Q9H254,P20936,Q13496,P53350,O94929,O00151,Q96HC4,P52594,Q96GE6,Q13131,Q96DZ5,Q9ULL8
GO:BP	regulation of cellular catabolic process	GO:0031329	0.0000037223777909102752	5.429179551629391	850	292	40	17906	P08238,P07900,P15311,Q7Z2W4,Q92945,O14640,O00763,P78344,Q9NRR5,P0DMV8,Q8NC51,Q14247,Q9NPI6,P11142,P04792,P40763,O00429,Q06787,Q6PJT7,Q13310,P52272,P11940,Q16666,Q9Y6K9,P52789,O95352,Q5S007,Q06265,Q04637,Q96A65,Q6Y7W6,Q9Y2W1,Q13496,P53350,P06213,Q6PKG0,P35998,O43353,Q7Z739,Q13131
GO:BP	regulation of RNA stability	GO:0043487	0.000005353889463967804	5.271330599470414	190	292	18	17906	Q92945,P0DMV8,Q8NC51,Q9NPI6,P11142,P04792,Q06787,Q6PJT7,Q13310,P52272,P11940,Q06265,Q04637,Q6Y7W6,Q9Y2W1,Q6PKG0,P35998,Q7Z739
GO:BP	macromolecule localization	GO:0033036	0.000008685905431393463	5.061184903369779	3292	292	95	17906	Q02790,P08238,P07900,Q9UBF2,P46060,P15311,O00571,Q13123,Q9UKF6,Q92945,O14640,Q5TZA2,O00763,Q9Y2G3,Q9UHD8,Q9UHB9,P49321,Q14247,Q8TC07,Q96T51,Q9NPI6,P11142,P04792,P11171,Q13596,P40763,O00429,Q06787,Q6UN15,Q96EA4,P60709,P15924,Q8N1F7,P04083,Q53F19,P08237,Q6PRD1,Q12756,P18510,P21439,P35606,Q9ULV3,Q6ZT07,Q8WXH0,P52789,Q6VY07,P60602,Q99424,Q92997,O95613,Q9BZ72,O95352,Q5S007,Q04721,Q8NHY3,Q5VST9,P61011,…
GO:BP	regulation of cellular component organization	GO:0051128	0.00001222661994108539	4.91269358743004	2541	292	79	17906	Q02790,P27816,P07900,P15311,O00571,Q13123,O14640,Q5TZA2,P78344,Q92562,Q9NRR5,P0DMV8,Q13283,Q9UHD8,Q13573,Q86TJ2,Q14247,Q96T51,Q13620,P11142,P11171,O00429,Q06787,Q96EA4,P04083,Q9Y6W5,Q9Y6C2,Q12756,P21439,A6NFA1,Q9NSI6,Q9NY43,Q8WXH0,Q86UU0,P52789,Q92997,Q14669,Q684P5,Q04759,Q5S007,Q04721,Q68D10,Q06265,Q8NHY3,P53365,Q14160,O14613,P21333,Q04637,Q99700,P12270,Q9UPN4,Q9H2P0,P49750,O60885,P35579,Q9Y4E1,…
GO:BP	cellular component organization or biogenesis	GO:0071840	0.000012426845397590481	4.905639104688811	6667	292	157	17906	Q02790,P27816,P08238,P07900,P23588,P15311,Q13409,O00571,Q14677,Q13123,P33991,O14640,Q5TZA2,O00763,Q9Y2G3,Q8N8S7,P78344,Q92562,Q9NRR5,Q86VI3,O43395,Q9C086,P0DMV8,Q8NC51,P04259,Q13283,Q9UHD8,Q9BQE3,Q13573,P49321,Q9NSB2,Q86TJ2,Q8N0X4,P08779,P02533,P02538,P48668,P02768,Q14247,Q96T51,Q13620,P11142,Q15942,Q15061,P11171,Q13596,P40763,O00429,Q06787,Q96EA4,P60709,Q15637,P15924,Q8N1F7,P0DOY2,P04083,P08237,…
GO:BP	cellular component organization	GO:0016043	0.000021568193876553965	4.666186221252938	6481	292	153	17906	Q02790,P27816,P08238,P07900,P23588,P15311,Q13409,O00571,Q14677,Q13123,P33991,O14640,Q5TZA2,O00763,Q9Y2G3,Q8N8S7,P78344,Q92562,Q9NRR5,Q86VI3,O43395,Q9C086,P0DMV8,Q8NC51,P04259,Q13283,Q9UHD8,Q9BQE3,Q13573,P49321,Q9NSB2,Q86TJ2,Q8N0X4,P08779,P02533,P02538,P48668,P02768,Q14247,Q96T51,Q13620,P11142,Q15942,P11171,Q13596,P40763,O00429,Q06787,Q96EA4,P60709,Q15637,P15924,Q8N1F7,P0DOY2,P04083,P08237,P51617,…
GO:BP	cellular localization	GO:0051641	0.000035258014506669236	4.452742147881169	2889	292	85	17906	P27816,P08238,P07900,Q9UBF2,P46060,P15311,Q13409,O00571,Q13123,Q9UKF6,O14640,Q5TZA2,O00763,Q9UHD8,Q9BQE3,Q9UHB9,P02768,Q14247,Q8TC07,Q9NPI6,P11142,P04792,P11171,Q13596,P40763,O00429,Q6UN15,Q96EA4,P60709,Q8N1F7,Q6PRD1,Q12756,P35606,Q9Y6K9,Q9ULV3,Q6ZT07,Q8WXH0,P52789,Q6VY07,P60602,Q99424,Q92997,O95613,Q9NUY8,Q5S007,Q8NHY3,Q5VST9,P61011,Q9H902,P51153,P53365,Q14160,P21333,Q9Y490,Q8TEQ6,Q96A65,P55196,…
GO:BP	symbiotic process	GO:0044403	0.000044755095145425434	4.349157515262478	891	292	39	17906	P11498,P08238,Q13409,Q7Z2W4,O00571,Q13123,P0DMV8,Q13283,Q13573,P02538,P42224,P11142,Q15942,P40763,Q06787,P11940,Q8N1F7,P51617,Q9Y6W5,Q16666,Q9Y6K9,Q6VY07,O95352,Q14160,Q9Y490,O75179,Q04637,P12270,P49792,Q7KZF4,O60885,O60716,Q13263,O60502,P06213,Q6PKG0,Q92538,P61978,P24928
GO:BP	regulation of organelle organization	GO:0033043	0.00004662179294971479	4.331411028687717	1325	292	50	17906	Q02790,P27816,P15311,Q13123,Q5TZA2,Q9NRR5,P0DMV8,Q13283,Q9UHD8,Q13573,Q86TJ2,Q14247,O00429,Q06787,Q96EA4,P04083,Q9Y6W5,Q8WXH0,P52789,Q14669,Q04759,Q5S007,Q04721,Q68D10,Q8NHY3,P53365,O14613,P21333,Q99700,P12270,Q9UPN4,P49750,O60885,Q9Y4E1,Q8WWM7,Q13263,Q14008,Q9NXW9,A1X283,Q9H254,P20936,Q13496,P53350,P06213,O94929,Q6PUV4,Q96IL0,Q13131,Q96DZ5,P30405
GO:BP	organelle organization	GO:0006996	0.000049329203633848724	4.306895895691656	3966	292	106	17906	Q02790,P27816,P08238,P07900,P15311,Q13409,O00571,Q13123,P33991,O14640,Q5TZA2,Q8N8S7,Q92562,Q9NRR5,Q9C086,P0DMV8,Q8NC51,P04259,Q13283,Q9UHD8,Q9BQE3,Q13573,P49321,Q9NSB2,Q86TJ2,P08779,P02533,P02538,P48668,Q14247,Q13620,Q15942,P11171,P40763,O00429,Q06787,Q96EA4,P60709,Q15637,P15924,Q8N1F7,P04083,P46199,Q9Y6W5,Q9NVM4,Q8WUI4,Q9NSI6,Q8WXH0,Q8WXI9,P52789,P60602,Q8NFD5,Q99424,O95613,Q14669,Q96II8,O95352,…
GO:BP	interspecies interaction between organisms	GO:0044419	0.00007230722635333077	4.140818297331373	945	292	40	17906	P11498,P08238,Q13409,Q7Z2W4,O00571,Q13123,P0DMV8,Q13283,Q13573,P02538,P42224,P11142,Q15942,P40763,Q06787,P11940,Q8N1F7,P51617,Q9Y6W5,Q16666,Q9Y6K9,Q6VY07,P60602,O95352,Q14160,Q9Y490,O75179,Q04637,P12270,P49792,Q7KZF4,O60885,O60716,Q13263,O60502,P06213,Q6PKG0,Q92538,P61978,P24928
GO:BP	regulation of mRNA metabolic process	GO:1903311	0.00008622149938428833	4.064384429073632	336	292	22	17906	Q7Z2W4,Q13123,Q92945,P0DMV8,Q8NC51,Q13573,Q9NPI6,P11142,P04792,Q06787,Q6PJT7,Q13310,P52272,P11940,Q06265,Q04637,Q6Y7W6,Q9Y2W1,Q6PKG0,P61978,P35998,Q7Z739
GO:BP	viral process	GO:0016032	0.00008625092863903112	4.064236220305288	838	292	37	17906	P11498,P08238,Q13409,Q7Z2W4,O00571,Q13123,P0DMV8,Q13283,Q13573,P42224,P11142,Q15942,P40763,Q06787,P11940,Q8N1F7,P51617,Q9Y6W5,Q16666,Q9Y6K9,Q6VY07,O95352,Q14160,Q9Y490,O75179,Q04637,P12270,P49792,Q7KZF4,O60885,Q13263,O60502,P06213,Q6PKG0,Q92538,P61978,P24928
GO:BP	regulation of cellular component biogenesis	GO:0044087	0.00013857487700096496	3.858315498215031	968	292	40	17906	Q02790,P27816,P07900,P15311,O00571,Q5TZA2,P0DMV8,Q13283,Q9UHD8,Q14247,Q13620,P11142,Q15061,Q06787,Q9Y6W5,Q9Y6C2,A6NFA1,Q8WXH0,Q5S007,Q68D10,P53365,O14613,P21333,Q04637,Q99700,P12270,Q9H2P0,Q9Y4E1,Q8WWM7,Q14008,A1X283,Q9H254,P20936,Q13496,P53350,Q96HC4,P35998,P50281,Q13131,Q96DZ5
GO:BP	RNA catabolic process	GO:0006401	0.00022416227237165903	3.6494374795178373	416	292	24	17906	O75534,Q7Z2W4,Q92945,P0DMV8,Q8NC51,Q9NPI6,Q9Y450,P11142,P04792,Q06787,Q6PJT7,Q13310,P52272,P11940,Q06265,Q04637,Q6Y7W6,Q7KZF4,Q9Y2W1,Q15477,Q9H0D6,Q6PKG0,P35998,Q7Z739
GO:BP	protein localization	GO:0008104	0.0002791684564966592	3.554133654613893	2923	292	83	17906	Q02790,P08238,P07900,Q9UBF2,P46060,P15311,O00571,Q13123,Q9UKF6,O14640,Q5TZA2,Q9UHD8,Q9UHB9,P49321,Q14247,Q8TC07,Q96T51,Q9NPI6,P11142,P04792,P11171,Q13596,P40763,O00429,Q6UN15,Q96EA4,P60709,P15924,Q8N1F7,P04083,P08237,Q6PRD1,Q12756,P18510,P35606,Q9ULV3,Q6ZT07,Q8WXH0,P52789,Q6VY07,P60602,Q99424,Q92997,O95613,O95352,Q5S007,Q04721,Q8NHY3,Q5VST9,P61011,Q9H902,P51153,P53365,Q14160,P21333,Q9Y490,Q96A65,…
GO:BP	cellular component biogenesis	GO:0044085	0.00037165759080076807	3.4298569926626703	3241	292	89	17906	Q02790,P27816,P08238,P07900,P23588,P15311,Q13409,O00571,Q14677,P33991,O14640,Q5TZA2,O00763,Q92562,O43395,P0DMV8,Q13283,Q9UHD8,P49321,Q8N0X4,P02533,Q14247,Q13620,P11142,Q15942,Q15061,P11171,O00429,Q06787,P60709,Q15637,Q8N1F7,P08237,P51617,Q9Y6W5,Q9NVM4,Q9Y6C2,Q8WUI4,A6NFA1,Q8WXH0,Q86UU0,Q8NFD5,O95613,O95352,Q5S007,O95178,Q68D10,Q06265,Q5VST9,P61011,P51153,P53365,Q9UMS0,O14613,P21333,Q9Y490,Q8TEQ6,…
GO:BP	cellular component assembly	GO:0022607	0.00042140751261558485	3.375297726301696	3000	292	84	17906	Q02790,P27816,P08238,P07900,P23588,P15311,Q13409,O00571,Q14677,P33991,O14640,Q5TZA2,O00763,Q92562,O43395,P0DMV8,Q13283,Q9UHD8,P49321,Q8N0X4,P02533,Q14247,Q13620,P11142,Q15942,P11171,O00429,Q06787,P60709,Q15637,Q8N1F7,P08237,P51617,Q9Y6W5,Q9NVM4,Q9Y6C2,Q8WUI4,A6NFA1,Q8WXH0,Q86UU0,Q8NFD5,O95613,O95352,Q5S007,O95178,Q68D10,Q5VST9,P61011,P51153,P53365,Q9UMS0,O14613,P21333,Q9Y490,Q8TEQ6,Q04637,Q99700,…
GO:BP	mRNA catabolic process	GO:0006402	0.0005363145354436028	3.2705804324283108	373	292	22	17906	O75534,Q7Z2W4,Q92945,P0DMV8,Q8NC51,Q9NPI6,Q9Y450,P11142,P04792,Q06787,Q6PJT7,Q13310,P52272,P11940,Q06265,Q04637,Q6Y7W6,Q9Y2W1,Q15477,Q6PKG0,P35998,Q7Z739
GO:BP	posttranscriptional regulation of gene expression	GO:0010608	0.0013717493953034883	2.8627252225781494	858	292	35	17906	P23588,O00571,Q92945,P78344,P0DMV8,Q8NC51,Q9NPI6,P11142,P04792,P40763,Q06787,Q6PJT7,Q13310,P52272,P11940,Q8N1F7,P46199,P13639,Q9NY43,P41594,Q9NWS8,Q06265,Q8TEQ6,Q04637,Q99700,P12270,Q6Y7W6,P49792,Q9Y2W1,Q92616,Q6PKG0,P35998,P24928,Q7Z739,Q96CB9
GO:BP	regulation of translational initiation	GO:0006446	0.0014499014867612923	2.8386615048059896	79	292	10	17906	P23588,O00571,P78344,P04792,Q06787,P46199,Q04637,P12270,Q6PKG0,Q7Z739
GO:BP	positive regulation of cellular component organization	GO:0051130	0.002287454383616394	2.6406475578696966	1245	292	44	17906	P07900,O00571,O14640,Q5TZA2,P78344,Q92562,P0DMV8,Q13283,Q9UHD8,Q13573,Q86TJ2,Q14247,Q13620,O00429,Q06787,P04083,Q9Y6W5,Q9Y6C2,P21439,A6NFA1,P52789,Q92997,Q04759,Q5S007,P53365,O14613,P21333,Q04637,P12270,Q9H2P0,O60885,Q9Y4E1,Q13263,Q14008,A1X283,P06213,O94929,P61978,P35998,Q96IL0,Q13131,Q96DZ5,Q96PX1,P30405
GO:BP	mRNA processing	GO:0006397	0.004017618413447324	2.3960313141790817	523	292	25	17906	Q8IY67,Q13123,Q9UKF6,Q92945,O43395,Q13573,O43143,P11142,O95905,Q06787,Q6UN15,Q6PJT7,P52272,Q15637,P11940,Q53F19,Q9NVM4,Q8TEQ6,Q9Y2W1,Q5T8P6,Q9H0D6,O94913,P61978,P24928,O75533
GO:BP	RNA splicing, via transesterification reactions	GO:0000375	0.004280332320927469	2.3685225114676127	357	292	20	17906	Q8IY67,Q13123,Q9UKF6,Q92945,O43395,Q13573,O43143,P11142,Q06787,Q6UN15,P52272,Q15637,P11940,Q9NVM4,Q8TEQ6,Q9Y2W1,O94913,P61978,P24928,O75533
GO:BP	organelle localization	GO:0051640	0.0058157547446460595	2.235393916332773	643	292	28	17906	P27816,P07900,Q9UBF2,P15311,Q13409,Q5TZA2,P02768,O00429,Q96EA4,Q12756,Q9Y6K9,Q8WXH0,O95613,Q9NUY8,Q5S007,P51153,Q14160,Q96A65,Q9UPN4,P49792,P35579,Q14008,Q13496,P53350,Q92538,Q96GA3,Q6PUV4,A8K8P3
GO:BP	protein localization to organelle	GO:0033365	0.007287549211319515	2.1374184995218006	964	292	36	17906	P08238,P07900,P46060,P15311,O00571,Q13123,O14640,Q5TZA2,Q9UHB9,Q9NPI6,P11142,P40763,O00429,Q96EA4,Q8N1F7,Q9ULV3,P52789,Q6VY07,P60602,Q99424,Q5S007,Q8NHY3,Q5VST9,P61011,Q14160,P21333,P12270,Q9UPN4,P49792,Q9Y4E1,Q13263,A6NGG8,P53350,O94929,Q92538,Q13131
GO:BP	positive regulation of cellular catabolic process	GO:0031331	0.008676753283365706	2.0616427511935993	374	292	20	17906	P07900,P15311,Q7Z2W4,Q92945,O14640,P0DMV8,Q06787,P11940,Q9Y6K9,P52789,O95352,Q5S007,Q6Y7W6,P53350,P06213,Q6PKG0,P35998,O43353,Q7Z739,Q13131
GO:BP	positive regulation of catabolic process	GO:0009896	0.009033389391853403	2.0441492687348815	442	292	22	17906	P07900,P15311,Q7Z2W4,Q92945,O14640,P0DMV8,Q13620,Q13596,Q06787,P11940,Q9Y6K9,P52789,O95352,Q5S007,Q6Y7W6,P53350,P06213,Q6PKG0,P35998,O43353,Q7Z739,Q13131
GO:BP	RNA splicing	GO:0008380	0.009367242812590012	2.0283882220779126	443	292	22	17906	Q8IY67,Q13123,Q9UKF6,Q92945,O43395,P0DMV8,Q13573,O43143,P11142,O95905,Q06787,Q6UN15,P52272,Q15637,P11940,Q9NVM4,Q8TEQ6,Q9Y2W1,O94913,P61978,P24928,O75533
GO:BP	regulation of organelle assembly	GO:1902115	0.010167401788907248	1.9927900139311587	196	292	14	17906	P27816,P15311,Q5TZA2,P0DMV8,Q13283,Q9UHD8,Q8WXH0,Q5S007,Q99700,P12270,Q8WWM7,Q13496,P53350,Q13131
GO:BP	regulation of translation	GO:0006417	0.011211267732938145	1.950345276049977	448	292	22	17906	P23588,O00571,Q92945,P78344,P04792,P40763,Q06787,P11940,P46199,P13639,Q9NY43,P41594,Q9NWS8,Q8TEQ6,Q04637,Q99700,P12270,Q6Y7W6,Q92616,Q6PKG0,Q7Z739,Q96CB9
GO:BP	translation	GO:0006412	0.01205043729510577	1.918997192806501	745	292	30	17906	P23588,O00571,Q92945,P78344,P47897,Q9Y450,P04792,P40763,Q06787,Q13310,P11940,P46199,P13639,Q9NY43,Q96GW9,P41594,Q9NWS8,Q6PI48,Q8TEQ6,Q04637,Q99700,P12270,Q6Y7W6,P26640,Q92616,E9PAV3,Q6PKG0,P54136,Q7Z739,Q96CB9
GO:BP	intracellular transport	GO:0046907	0.012789831677482193	1.8931351710820727	1781	292	54	17906	P08238,P07900,Q9UBF2,P46060,P15311,Q13409,Q9UKF6,O00763,Q9BQE3,Q9UHB9,Q14247,Q8TC07,P11142,P04792,Q13596,P40763,O00429,Q6UN15,Q8N1F7,Q12756,P35606,Q6ZT07,Q8WXH0,P60602,Q99424,O95613,Q9NUY8,Q5S007,P61011,Q9H902,P51153,P53365,Q14160,P21333,Q8TEQ6,Q96A65,P12270,Q9UPN4,P49792,Q9C0C9,Q9Y4E1,Q13263,Q5T8P6,Q9H254,Q13496,O94929,Q9H814,Q92538,Q96GA3,P50402,Q6PUV4,P52594,Q9BXI6,Q13131
GO:BP	nucleic acid transport	GO:0050657	0.01285334667738081	1.8909837786141408	200	292	14	17906	Q9UKF6,Q92945,Q06787,Q6UN15,Q8N1F7,Q53F19,Q99700,P12270,P49792,Q14008,Q5T8P6,Q9H814,Q96GA3,P52594
GO:BP	RNA transport	GO:0050658	0.01285334667738081	1.8909837786141408	200	292	14	17906	Q9UKF6,Q92945,Q06787,Q6UN15,Q8N1F7,Q53F19,Q99700,P12270,P49792,Q14008,Q5T8P6,Q9H814,Q96GA3,P52594
GO:BP	mRNA splicing, via spliceosome	GO:0000398	0.014470335982625275	1.839521385003549	354	292	19	17906	Q8IY67,Q13123,Q9UKF6,O43395,Q13573,O43143,P11142,Q06787,Q6UN15,P52272,Q15637,P11940,Q9NVM4,Q8TEQ6,Q9Y2W1,O94913,P61978,P24928,O75533
GO:BP	RNA splicing, via transesterification reactions with bulged adenosine as nucleophile	GO:0000377	0.014470335982625275	1.839521385003549	354	292	19	17906	Q8IY67,Q13123,Q9UKF6,O43395,Q13573,O43143,P11142,Q06787,Q6UN15,P52272,Q15637,P11940,Q9NVM4,Q8TEQ6,Q9Y2W1,O94913,P61978,P24928,O75533
GO:BP	establishment of RNA localization	GO:0051236	0.015263712592230605	1.8163398201022076	203	292	14	17906	Q9UKF6,Q92945,Q06787,Q6UN15,Q8N1F7,Q53F19,Q99700,P12270,P49792,Q14008,Q5T8P6,Q9H814,Q96GA3,P52594
GO:BP	positive regulation of organelle organization	GO:0010638	0.017780786263958726	1.7500490384980547	644	292	27	17906	Q5TZA2,P0DMV8,Q13283,Q9UHD8,Q13573,Q86TJ2,Q14247,O00429,Q06787,P04083,P52789,Q04759,Q5S007,P53365,O14613,P21333,P12270,O60885,Q9Y4E1,Q13263,Q14008,A1X283,P06213,O94929,Q96IL0,Q13131,P30405
GO:BP	heterocycle metabolic process	GO:0046483	0.01954547738367315	1.7089537177841465	5910	292	132	17906	P05165,P11498,Q96RQ3,P49327,Q8NB91,A1KZ92,P08238,P07900,O75534,P15311,Q7Z2W4,O00571,Q8IY67,Q13123,Q9UKF6,Q92945,P33991,O14640,O00763,P47897,Q9NRR5,O43395,Q96SQ7,Q9C086,P0DMV8,Q8NC51,Q13283,P42166,Q13573,Q86TJ2,Q8N0X4,P42224,P49915,Q9NPI6,P17812,Q9Y450,O43143,Q13620,Q7Z2T5,P11142,P04792,Q15061,O95905,P40763,Q06787,Q6UN15,Q6PJT7,Q13310,P52272,Q15637,P11940,Q8N1F7,Q9UQR0,Q53F19,P08237,P51617,Q9NVM4,…
GO:BP	regulation of cellular amide metabolic process	GO:0034248	0.021881496414428773	1.6599229811362917	503	292	23	17906	P23588,O00571,Q92945,P78344,P04792,P40763,Q06787,P11940,P46199,P13639,Q9NY43,P41594,Q9NWS8,Q8TEQ6,Q04637,Q99700,P12270,Q6Y7W6,Q92616,Q6PKG0,Q7Z739,Q13131,Q96CB9
GO:BP	peptide biosynthetic process	GO:0043043	0.022948182501878987	1.6392517049267845	770	292	30	17906	P23588,O00571,Q92945,P78344,P47897,Q9Y450,P04792,P40763,Q06787,Q13310,P11940,P46199,P13639,Q9NY43,Q96GW9,P41594,Q9NWS8,Q6PI48,Q8TEQ6,Q04637,Q99700,P12270,Q6Y7W6,P26640,Q92616,E9PAV3,Q6PKG0,P54136,Q7Z739,Q96CB9
GO:BP	stress granule assembly	GO:0034063	0.025578340430970292	1.592127636755447	19	292	5	17906	O00571,Q13283,Q99700,Q8WWM7,Q13131
GO:BP	actin filament-based process	GO:0030029	0.030146154415563054	1.5207680806256554	781	292	30	17906	P15311,Q8N8S7,Q14247,Q15942,P11171,P60709,P15924,P04083,Q9Y6W5,Q8WXH0,Q04721,Q5VST9,P51153,P53365,O14613,P21333,Q9Y490,P35579,P98194,Q9Y4E1,Q9NXW9,A1X283,Q9H254,P20936,Q8N335,O94929,O00151,Q96HC4,Q13424,Q9ULL8
GO:BP	regulation of cellular protein localization	GO:1903827	0.030315080806188985	1.518341269796318	550	292	24	17906	P08238,P07900,P46060,P15311,O14640,Q5TZA2,P11171,P60709,Q92997,O95613,Q5S007,Q14160,P21333,P12270,Q9UPN4,Q13263,Q8N335,P53350,O94929,Q92538,P50402,P50281,Q13131,Q96DZ5
GO:BP	nucleobase-containing compound metabolic process	GO:0006139	0.032671756624213545	1.4858275146921909	5736	292	128	17906	P49327,Q8NB91,A1KZ92,P08238,P07900,O75534,P15311,Q7Z2W4,O00571,Q8IY67,Q13123,Q9UKF6,Q92945,P33991,O14640,O00763,P47897,Q9NRR5,O43395,Q96SQ7,Q9C086,P0DMV8,Q8NC51,Q13283,P42166,Q13573,Q86TJ2,P42224,P49915,Q9NPI6,P17812,Q9Y450,O43143,Q13620,Q7Z2T5,P11142,P04792,Q15061,O95905,P40763,Q06787,Q6UN15,Q6PJT7,Q13310,P52272,Q15637,P11940,Q8N1F7,Q9UQR0,Q53F19,P08237,P51617,Q9NVM4,Q8WUI4,P40261,Q16666,Q9NSI6,…
GO:BP	nucleobase-containing compound catabolic process	GO:0034655	0.0341475309482877	1.4666406926940048	554	292	24	17906	O75534,Q7Z2W4,Q92945,P0DMV8,Q8NC51,Q9NPI6,Q9Y450,P11142,P04792,Q06787,Q6PJT7,Q13310,P52272,P11940,Q06265,Q04637,Q6Y7W6,Q7KZF4,Q9Y2W1,Q15477,Q9H0D6,Q6PKG0,P35998,Q7Z739
GO:BP	positive regulation of growth	GO:0045927	0.035130263396417324	1.4543185939830454	279	292	16	17906	P15311,O00571,O00763,P78344,Q14247,Q06265,Q04637,Q9H2P0,P78527,A1X283,Q9H254,E9PAV3,Q13496,P06213,P50281,Q96PX1
GO:BP	amide biosynthetic process	GO:0043604	0.03713938909905449	1.4301652441905208	912	292	33	17906	P49327,P23588,O00571,Q92945,O00763,P78344,P47897,Q9Y450,P04792,P40763,Q06787,Q13310,P11940,P46199,P13639,Q9NY43,Q96GW9,P41594,Q9NWS8,Q6PI48,Q8TEQ6,Q04637,Q99700,P12270,Q6Y7W6,P26640,Q92616,E9PAV3,Q6PKG0,P54136,Q7Z739,Q13131,Q96CB9
GO:BP	nucleic acid metabolic process	GO:0090304	0.0461491367452547	1.3358364183710876	5207	292	118	17906	Q8NB91,A1KZ92,P08238,P07900,O75534,P15311,Q7Z2W4,O00571,Q8IY67,Q13123,Q9UKF6,Q92945,P33991,O14640,P47897,Q9NRR5,O43395,Q96SQ7,Q9C086,P0DMV8,Q8NC51,Q13283,P42166,Q13573,Q86TJ2,P42224,Q9NPI6,Q9Y450,O43143,Q13620,Q7Z2T5,P11142,P04792,Q15061,O95905,P40763,Q06787,Q6UN15,Q6PJT7,Q13310,P52272,Q15637,P11940,Q9UQR0,Q53F19,P08237,P51617,Q9NVM4,Q8WUI4,Q16666,Q9NSI6,P37275,Q9NY43,Q96GW9,Q9Y6K9,Q9ULV3,Q86UU0,…
GO:BP	regulation of catabolic process	GO:0009894	1.746012664103908e-7	6.757952610612981	1012	292	47	17906	P08238,P07900,P15311,Q7Z2W4,Q92945,O14640,O00763,P78344,Q9NRR5,P0DMV8,Q8NC51,Q14247,Q9NPI6,Q13620,P11142,P04792,O95905,Q13596,P40763,O00429,Q06787,Q6PJT7,Q13310,P52272,P11940,Q8N1F7,Q16666,Q9Y6K9,P52789,O95352,Q5S007,Q06265,P21333,Q04637,Q96A65,P12270,Q6Y7W6,P49792,Q9Y2W1,Q13496,P53350,P06213,Q6PKG0,P35998,O43353,Q7Z739,Q13131
GO:BP	mRNA metabolic process	GO:0016071	5.704703047447678e-7	6.243766957417786	867	292	42	17906	O75534,Q7Z2W4,Q8IY67,Q13123,Q9UKF6,Q92945,O43395,P0DMV8,Q8NC51,Q13573,Q9NPI6,Q9Y450,O43143,P11142,P04792,O95905,P40763,Q06787,Q6UN15,Q6PJT7,Q13310,P52272,Q15637,P11940,Q53F19,Q9NVM4,Q06265,P21333,Q8TEQ6,Q04637,Q6Y7W6,Q9Y2W1,Q15477,Q5T8P6,Q9H0D6,O94913,Q6PKG0,P61978,P35998,P24928,Q7Z739,O75533
GO:BP	cellular protein localization	GO:0034613	0.000001566725579814192	5.8050070658219255	1983	292	69	17906	P08238,P07900,Q9UBF2,P46060,P15311,O00571,Q13123,Q9UKF6,O14640,Q5TZA2,Q9UHD8,Q9UHB9,Q14247,Q8TC07,Q9NPI6,P11142,P04792,P11171,Q13596,P40763,O00429,Q6UN15,Q96EA4,P60709,Q8N1F7,Q6PRD1,Q12756,P35606,Q9ULV3,Q6ZT07,Q8WXH0,P52789,Q6VY07,P60602,Q99424,Q92997,O95613,Q5S007,Q8NHY3,Q5VST9,P61011,Q9H902,P51153,P53365,Q14160,P21333,Q9Y490,Q96A65,P55196,P12270,Q9UPN4,P49792,Q5VZ89,Q9Y4E1,Q13263,A1X283,Q9H254,…
GO:BP	cellular macromolecule localization	GO:0070727	0.000001986012155808114	5.702018097641126	1994	292	69	17906	P08238,P07900,Q9UBF2,P46060,P15311,O00571,Q13123,Q9UKF6,O14640,Q5TZA2,Q9UHD8,Q9UHB9,Q14247,Q8TC07,Q9NPI6,P11142,P04792,P11171,Q13596,P40763,O00429,Q6UN15,Q96EA4,P60709,Q8N1F7,Q6PRD1,Q12756,P35606,Q9ULV3,Q6ZT07,Q8WXH0,P52789,Q6VY07,P60602,Q99424,Q92997,O95613,Q5S007,Q8NHY3,Q5VST9,P61011,Q9H902,P51153,P53365,Q14160,P21333,Q9Y490,Q96A65,P55196,P12270,Q9UPN4,P49792,Q5VZ89,Q9Y4E1,Q13263,A1X283,Q9H254,…
GO:BP	regulation of mRNA catabolic process	GO:0061013	0.0000023316417311052766	5.632338180395585	203	292	19	17906	Q7Z2W4,Q92945,P0DMV8,Q8NC51,Q9NPI6,P11142,P04792,Q06787,Q6PJT7,Q13310,P52272,P11940,Q06265,Q04637,Q6Y7W6,Q9Y2W1,Q6PKG0,P35998,Q7Z739
GO:BP	regulation of mRNA stability	GO:0043488	0.0000024431416775971606	5.612051347592848	181	292	18	17906	Q92945,P0DMV8,Q8NC51,Q9NPI6,P11142,P04792,Q06787,Q6PJT7,Q13310,P52272,P11940,Q06265,Q04637,Q6Y7W6,Q9Y2W1,Q6PKG0,P35998,Q7Z739
GO:BP	cytoskeleton organization	GO:0007010	0.0000024753543830238125	5.606362616700428	1371	292	54	17906	Q02790,P27816,P15311,O14640,Q5TZA2,Q8N8S7,P0DMV8,P04259,Q9BQE3,Q9NSB2,P08779,P02533,P02538,P48668,Q14247,Q15942,P11171,Q96EA4,P60709,P15924,P04083,Q9Y6W5,Q9NSI6,Q8WXH0,O95613,Q96II8,Q04721,Q8NHY3,Q5VST9,P51153,P53365,O14613,P21333,Q9Y490,P12270,Q9UPN4,P35579,P98194,Q9Y4E1,Q14008,Q9NXW9,A1X283,Q9H254,P20936,Q13496,P53350,O94929,O00151,Q96HC4,P52594,Q96GE6,Q13131,Q96DZ5,Q9ULL8
GO:BP	regulation of cellular catabolic process	GO:0031329	0.0000037223777909102752	5.429179551629391	850	292	40	17906	P08238,P07900,P15311,Q7Z2W4,Q92945,O14640,O00763,P78344,Q9NRR5,P0DMV8,Q8NC51,Q14247,Q9NPI6,P11142,P04792,P40763,O00429,Q06787,Q6PJT7,Q13310,P52272,P11940,Q16666,Q9Y6K9,P52789,O95352,Q5S007,Q06265,Q04637,Q96A65,Q6Y7W6,Q9Y2W1,Q13496,P53350,P06213,Q6PKG0,P35998,O43353,Q7Z739,Q13131
GO:BP	regulation of RNA stability	GO:0043487	0.000005353889463967804	5.271330599470414	190	292	18	17906	Q92945,P0DMV8,Q8NC51,Q9NPI6,P11142,P04792,Q06787,Q6PJT7,Q13310,P52272,P11940,Q06265,Q04637,Q6Y7W6,Q9Y2W1,Q6PKG0,P35998,Q7Z739
GO:BP	macromolecule localization	GO:0033036	0.000008685905431393463	5.061184903369779	3292	292	95	17906	Q02790,P08238,P07900,Q9UBF2,P46060,P15311,O00571,Q13123,Q9UKF6,Q92945,O14640,Q5TZA2,O00763,Q9Y2G3,Q9UHD8,Q9UHB9,P49321,Q14247,Q8TC07,Q96T51,Q9NPI6,P11142,P04792,P11171,Q13596,P40763,O00429,Q06787,Q6UN15,Q96EA4,P60709,P15924,Q8N1F7,P04083,Q53F19,P08237,Q6PRD1,Q12756,P18510,P21439,P35606,Q9ULV3,Q6ZT07,Q8WXH0,P52789,Q6VY07,P60602,Q99424,Q92997,O95613,Q9BZ72,O95352,Q5S007,Q04721,Q8NHY3,Q5VST9,P61011,…
GO:BP	regulation of cellular component organization	GO:0051128	0.00001222661994108539	4.91269358743004	2541	292	79	17906	Q02790,P27816,P07900,P15311,O00571,Q13123,O14640,Q5TZA2,P78344,Q92562,Q9NRR5,P0DMV8,Q13283,Q9UHD8,Q13573,Q86TJ2,Q14247,Q96T51,Q13620,P11142,P11171,O00429,Q06787,Q96EA4,P04083,Q9Y6W5,Q9Y6C2,Q12756,P21439,A6NFA1,Q9NSI6,Q9NY43,Q8WXH0,Q86UU0,P52789,Q92997,Q14669,Q684P5,Q04759,Q5S007,Q04721,Q68D10,Q06265,Q8NHY3,P53365,Q14160,O14613,P21333,Q04637,Q99700,P12270,Q9UPN4,Q9H2P0,P49750,O60885,P35579,Q9Y4E1,…
GO:BP	cellular component organization or biogenesis	GO:0071840	0.000012426845397590481	4.905639104688811	6667	292	157	17906	Q02790,P27816,P08238,P07900,P23588,P15311,Q13409,O00571,Q14677,Q13123,P33991,O14640,Q5TZA2,O00763,Q9Y2G3,Q8N8S7,P78344,Q92562,Q9NRR5,Q86VI3,O43395,Q9C086,P0DMV8,Q8NC51,P04259,Q13283,Q9UHD8,Q9BQE3,Q13573,P49321,Q9NSB2,Q86TJ2,Q8N0X4,P08779,P02533,P02538,P48668,P02768,Q14247,Q96T51,Q13620,P11142,Q15942,Q15061,P11171,Q13596,P40763,O00429,Q06787,Q96EA4,P60709,Q15637,P15924,Q8N1F7,P0DOY2,P04083,P08237,…
GO:BP	cellular component organization	GO:0016043	0.000021568193876553965	4.666186221252938	6481	292	153	17906	Q02790,P27816,P08238,P07900,P23588,P15311,Q13409,O00571,Q14677,Q13123,P33991,O14640,Q5TZA2,O00763,Q9Y2G3,Q8N8S7,P78344,Q92562,Q9NRR5,Q86VI3,O43395,Q9C086,P0DMV8,Q8NC51,P04259,Q13283,Q9UHD8,Q9BQE3,Q13573,P49321,Q9NSB2,Q86TJ2,Q8N0X4,P08779,P02533,P02538,P48668,P02768,Q14247,Q96T51,Q13620,P11142,Q15942,P11171,Q13596,P40763,O00429,Q06787,Q96EA4,P60709,Q15637,P15924,Q8N1F7,P0DOY2,P04083,P08237,P51617,…
GO:BP	cellular localization	GO:0051641	0.000035258014506669236	4.452742147881169	2889	292	85	17906	P27816,P08238,P07900,Q9UBF2,P46060,P15311,Q13409,O00571,Q13123,Q9UKF6,O14640,Q5TZA2,O00763,Q9UHD8,Q9BQE3,Q9UHB9,P02768,Q14247,Q8TC07,Q9NPI6,P11142,P04792,P11171,Q13596,P40763,O00429,Q6UN15,Q96EA4,P60709,Q8N1F7,Q6PRD1,Q12756,P35606,Q9Y6K9,Q9ULV3,Q6ZT07,Q8WXH0,P52789,Q6VY07,P60602,Q99424,Q92997,O95613,Q9NUY8,Q5S007,Q8NHY3,Q5VST9,P61011,Q9H902,P51153,P53365,Q14160,P21333,Q9Y490,Q8TEQ6,Q96A65,P55196,…
GO:BP	symbiotic process	GO:0044403	0.000044755095145425434	4.349157515262478	891	292	39	17906	P11498,P08238,Q13409,Q7Z2W4,O00571,Q13123,P0DMV8,Q13283,Q13573,P02538,P42224,P11142,Q15942,P40763,Q06787,P11940,Q8N1F7,P51617,Q9Y6W5,Q16666,Q9Y6K9,Q6VY07,O95352,Q14160,Q9Y490,O75179,Q04637,P12270,P49792,Q7KZF4,O60885,O60716,Q13263,O60502,P06213,Q6PKG0,Q92538,P61978,P24928
GO:BP	regulation of organelle organization	GO:0033043	0.00004662179294971479	4.331411028687717	1325	292	50	17906	Q02790,P27816,P15311,Q13123,Q5TZA2,Q9NRR5,P0DMV8,Q13283,Q9UHD8,Q13573,Q86TJ2,Q14247,O00429,Q06787,Q96EA4,P04083,Q9Y6W5,Q8WXH0,P52789,Q14669,Q04759,Q5S007,Q04721,Q68D10,Q8NHY3,P53365,O14613,P21333,Q99700,P12270,Q9UPN4,P49750,O60885,Q9Y4E1,Q8WWM7,Q13263,Q14008,Q9NXW9,A1X283,Q9H254,P20936,Q13496,P53350,P06213,O94929,Q6PUV4,Q96IL0,Q13131,Q96DZ5,P30405
GO:BP	organelle organization	GO:0006996	0.000049329203633848724	4.306895895691656	3966	292	106	17906	Q02790,P27816,P08238,P07900,P15311,Q13409,O00571,Q13123,P33991,O14640,Q5TZA2,Q8N8S7,Q92562,Q9NRR5,Q9C086,P0DMV8,Q8NC51,P04259,Q13283,Q9UHD8,Q9BQE3,Q13573,P49321,Q9NSB2,Q86TJ2,P08779,P02533,P02538,P48668,Q14247,Q13620,Q15942,P11171,P40763,O00429,Q06787,Q96EA4,P60709,Q15637,P15924,Q8N1F7,P04083,P46199,Q9Y6W5,Q9NVM4,Q8WUI4,Q9NSI6,Q8WXH0,Q8WXI9,P52789,P60602,Q8NFD5,Q99424,O95613,Q14669,Q96II8,O95352,…
GO:BP	interspecies interaction between organisms	GO:0044419	0.00007230722635333077	4.140818297331373	945	292	40	17906	P11498,P08238,Q13409,Q7Z2W4,O00571,Q13123,P0DMV8,Q13283,Q13573,P02538,P42224,P11142,Q15942,P40763,Q06787,P11940,Q8N1F7,P51617,Q9Y6W5,Q16666,Q9Y6K9,Q6VY07,P60602,O95352,Q14160,Q9Y490,O75179,Q04637,P12270,P49792,Q7KZF4,O60885,O60716,Q13263,O60502,P06213,Q6PKG0,Q92538,P61978,P24928
GO:BP	regulation of mRNA metabolic process	GO:1903311	0.00008622149938428833	4.064384429073632	336	292	22	17906	Q7Z2W4,Q13123,Q92945,P0DMV8,Q8NC51,Q13573,Q9NPI6,P11142,P04792,Q06787,Q6PJT7,Q13310,P52272,P11940,Q06265,Q04637,Q6Y7W6,Q9Y2W1,Q6PKG0,P61978,P35998,Q7Z739
GO:BP	viral process	GO:0016032	0.00008625092863903112	4.064236220305288	838	292	37	17906	P11498,P08238,Q13409,Q7Z2W4,O00571,Q13123,P0DMV8,Q13283,Q13573,P42224,P11142,Q15942,P40763,Q06787,P11940,Q8N1F7,P51617,Q9Y6W5,Q16666,Q9Y6K9,Q6VY07,O95352,Q14160,Q9Y490,O75179,Q04637,P12270,P49792,Q7KZF4,O60885,Q13263,O60502,P06213,Q6PKG0,Q92538,P61978,P24928
GO:BP	regulation of cellular component biogenesis	GO:0044087	0.00013857487700096496	3.858315498215031	968	292	40	17906	Q02790,P27816,P07900,P15311,O00571,Q5TZA2,P0DMV8,Q13283,Q9UHD8,Q14247,Q13620,P11142,Q15061,Q06787,Q9Y6W5,Q9Y6C2,A6NFA1,Q8WXH0,Q5S007,Q68D10,P53365,O14613,P21333,Q04637,Q99700,P12270,Q9H2P0,Q9Y4E1,Q8WWM7,Q14008,A1X283,Q9H254,P20936,Q13496,P53350,Q96HC4,P35998,P50281,Q13131,Q96DZ5
GO:BP	RNA catabolic process	GO:0006401	0.00022416227237165903	3.6494374795178373	416	292	24	17906	O75534,Q7Z2W4,Q92945,P0DMV8,Q8NC51,Q9NPI6,Q9Y450,P11142,P04792,Q06787,Q6PJT7,Q13310,P52272,P11940,Q06265,Q04637,Q6Y7W6,Q7KZF4,Q9Y2W1,Q15477,Q9H0D6,Q6PKG0,P35998,Q7Z739
GO:BP	protein localization	GO:0008104	0.0002791684564966592	3.554133654613893	2923	292	83	17906	Q02790,P08238,P07900,Q9UBF2,P46060,P15311,O00571,Q13123,Q9UKF6,O14640,Q5TZA2,Q9UHD8,Q9UHB9,P49321,Q14247,Q8TC07,Q96T51,Q9NPI6,P11142,P04792,P11171,Q13596,P40763,O00429,Q6UN15,Q96EA4,P60709,P15924,Q8N1F7,P04083,P08237,Q6PRD1,Q12756,P18510,P35606,Q9ULV3,Q6ZT07,Q8WXH0,P52789,Q6VY07,P60602,Q99424,Q92997,O95613,O95352,Q5S007,Q04721,Q8NHY3,Q5VST9,P61011,Q9H902,P51153,P53365,Q14160,P21333,Q9Y490,Q96A65,…
GO:BP	cellular component biogenesis	GO:0044085	0.00037165759080076807	3.4298569926626703	3241	292	89	17906	Q02790,P27816,P08238,P07900,P23588,P15311,Q13409,O00571,Q14677,P33991,O14640,Q5TZA2,O00763,Q92562,O43395,P0DMV8,Q13283,Q9UHD8,P49321,Q8N0X4,P02533,Q14247,Q13620,P11142,Q15942,Q15061,P11171,O00429,Q06787,P60709,Q15637,Q8N1F7,P08237,P51617,Q9Y6W5,Q9NVM4,Q9Y6C2,Q8WUI4,A6NFA1,Q8WXH0,Q86UU0,Q8NFD5,O95613,O95352,Q5S007,O95178,Q68D10,Q06265,Q5VST9,P61011,P51153,P53365,Q9UMS0,O14613,P21333,Q9Y490,Q8TEQ6,…
GO:BP	cellular component assembly	GO:0022607	0.00042140751261558485	3.375297726301696	3000	292	84	17906	Q02790,P27816,P08238,P07900,P23588,P15311,Q13409,O00571,Q14677,P33991,O14640,Q5TZA2,O00763,Q92562,O43395,P0DMV8,Q13283,Q9UHD8,P49321,Q8N0X4,P02533,Q14247,Q13620,P11142,Q15942,P11171,O00429,Q06787,P60709,Q15637,Q8N1F7,P08237,P51617,Q9Y6W5,Q9NVM4,Q9Y6C2,Q8WUI4,A6NFA1,Q8WXH0,Q86UU0,Q8NFD5,O95613,O95352,Q5S007,O95178,Q68D10,Q5VST9,P61011,P51153,P53365,Q9UMS0,O14613,P21333,Q9Y490,Q8TEQ6,Q04637,Q99700,…
GO:BP	mRNA catabolic process	GO:0006402	0.0005363145354436028	3.2705804324283108	373	292	22	17906	O75534,Q7Z2W4,Q92945,P0DMV8,Q8NC51,Q9NPI6,Q9Y450,P11142,P04792,Q06787,Q6PJT7,Q13310,P52272,P11940,Q06265,Q04637,Q6Y7W6,Q9Y2W1,Q15477,Q6PKG0,P35998,Q7Z739
GO:BP	posttranscriptional regulation of gene expression	GO:0010608	0.0013717493953034883	2.8627252225781494	858	292	35	17906	P23588,O00571,Q92945,P78344,P0DMV8,Q8NC51,Q9NPI6,P11142,P04792,P40763,Q06787,Q6PJT7,Q13310,P52272,P11940,Q8N1F7,P46199,P13639,Q9NY43,P41594,Q9NWS8,Q06265,Q8TEQ6,Q04637,Q99700,P12270,Q6Y7W6,P49792,Q9Y2W1,Q92616,Q6PKG0,P35998,P24928,Q7Z739,Q96CB9
GO:BP	regulation of translational initiation	GO:0006446	0.0014499014867612923	2.8386615048059896	79	292	10	17906	P23588,O00571,P78344,P04792,Q06787,P46199,Q04637,P12270,Q6PKG0,Q7Z739
GO:BP	positive regulation of cellular component organization	GO:0051130	0.002287454383616394	2.6406475578696966	1245	292	44	17906	P07900,O00571,O14640,Q5TZA2,P78344,Q92562,P0DMV8,Q13283,Q9UHD8,Q13573,Q86TJ2,Q14247,Q13620,O00429,Q06787,P04083,Q9Y6W5,Q9Y6C2,P21439,A6NFA1,P52789,Q92997,Q04759,Q5S007,P53365,O14613,P21333,Q04637,P12270,Q9H2P0,O60885,Q9Y4E1,Q13263,Q14008,A1X283,P06213,O94929,P61978,P35998,Q96IL0,Q13131,Q96DZ5,Q96PX1,P30405
GO:BP	mRNA processing	GO:0006397	0.004017618413447324	2.3960313141790817	523	292	25	17906	Q8IY67,Q13123,Q9UKF6,Q92945,O43395,Q13573,O43143,P11142,O95905,Q06787,Q6UN15,Q6PJT7,P52272,Q15637,P11940,Q53F19,Q9NVM4,Q8TEQ6,Q9Y2W1,Q5T8P6,Q9H0D6,O94913,P61978,P24928,O75533
GO:BP	RNA splicing, via transesterification reactions	GO:0000375	0.004280332320927469	2.3685225114676127	357	292	20	17906	Q8IY67,Q13123,Q9UKF6,Q92945,O43395,Q13573,O43143,P11142,Q06787,Q6UN15,P52272,Q15637,P11940,Q9NVM4,Q8TEQ6,Q9Y2W1,O94913,P61978,P24928,O75533
GO:BP	organelle localization	GO:0051640	0.0058157547446460595	2.235393916332773	643	292	28	17906	P27816,P07900,Q9UBF2,P15311,Q13409,Q5TZA2,P02768,O00429,Q96EA4,Q12756,Q9Y6K9,Q8WXH0,O95613,Q9NUY8,Q5S007,P51153,Q14160,Q96A65,Q9UPN4,P49792,P35579,Q14008,Q13496,P53350,Q92538,Q96GA3,Q6PUV4,A8K8P3
GO:BP	protein localization to organelle	GO:0033365	0.007287549211319515	2.1374184995218006	964	292	36	17906	P08238,P07900,P46060,P15311,O00571,Q13123,O14640,Q5TZA2,Q9UHB9,Q9NPI6,P11142,P40763,O00429,Q96EA4,Q8N1F7,Q9ULV3,P52789,Q6VY07,P60602,Q99424,Q5S007,Q8NHY3,Q5VST9,P61011,Q14160,P21333,P12270,Q9UPN4,P49792,Q9Y4E1,Q13263,A6NGG8,P53350,O94929,Q92538,Q13131
GO:BP	positive regulation of cellular catabolic process	GO:0031331	0.008676753283365706	2.0616427511935993	374	292	20	17906	P07900,P15311,Q7Z2W4,Q92945,O14640,P0DMV8,Q06787,P11940,Q9Y6K9,P52789,O95352,Q5S007,Q6Y7W6,P53350,P06213,Q6PKG0,P35998,O43353,Q7Z739,Q13131
GO:BP	positive regulation of catabolic process	GO:0009896	0.009033389391853403	2.0441492687348815	442	292	22	17906	P07900,P15311,Q7Z2W4,Q92945,O14640,P0DMV8,Q13620,Q13596,Q06787,P11940,Q9Y6K9,P52789,O95352,Q5S007,Q6Y7W6,P53350,P06213,Q6PKG0,P35998,O43353,Q7Z739,Q13131
GO:BP	RNA splicing	GO:0008380	0.009367242812590012	2.0283882220779126	443	292	22	17906	Q8IY67,Q13123,Q9UKF6,Q92945,O43395,P0DMV8,Q13573,O43143,P11142,O95905,Q06787,Q6UN15,P52272,Q15637,P11940,Q9NVM4,Q8TEQ6,Q9Y2W1,O94913,P61978,P24928,O75533
GO:BP	regulation of organelle assembly	GO:1902115	0.010167401788907248	1.9927900139311587	196	292	14	17906	P27816,P15311,Q5TZA2,P0DMV8,Q13283,Q9UHD8,Q8WXH0,Q5S007,Q99700,P12270,Q8WWM7,Q13496,P53350,Q13131
GO:BP	regulation of translation	GO:0006417	0.011211267732938145	1.950345276049977	448	292	22	17906	P23588,O00571,Q92945,P78344,P04792,P40763,Q06787,P11940,P46199,P13639,Q9NY43,P41594,Q9NWS8,Q8TEQ6,Q04637,Q99700,P12270,Q6Y7W6,Q92616,Q6PKG0,Q7Z739,Q96CB9
GO:BP	translation	GO:0006412	0.01205043729510577	1.918997192806501	745	292	30	17906	P23588,O00571,Q92945,P78344,P47897,Q9Y450,P04792,P40763,Q06787,Q13310,P11940,P46199,P13639,Q9NY43,Q96GW9,P41594,Q9NWS8,Q6PI48,Q8TEQ6,Q04637,Q99700,P12270,Q6Y7W6,P26640,Q92616,E9PAV3,Q6PKG0,P54136,Q7Z739,Q96CB9
GO:BP	intracellular transport	GO:0046907	0.012789831677482193	1.8931351710820727	1781	292	54	17906	P08238,P07900,Q9UBF2,P46060,P15311,Q13409,Q9UKF6,O00763,Q9BQE3,Q9UHB9,Q14247,Q8TC07,P11142,P04792,Q13596,P40763,O00429,Q6UN15,Q8N1F7,Q12756,P35606,Q6ZT07,Q8WXH0,P60602,Q99424,O95613,Q9NUY8,Q5S007,P61011,Q9H902,P51153,P53365,Q14160,P21333,Q8TEQ6,Q96A65,P12270,Q9UPN4,P49792,Q9C0C9,Q9Y4E1,Q13263,Q5T8P6,Q9H254,Q13496,O94929,Q9H814,Q92538,Q96GA3,P50402,Q6PUV4,P52594,Q9BXI6,Q13131
GO:BP	nucleic acid transport	GO:0050657	0.01285334667738081	1.8909837786141408	200	292	14	17906	Q9UKF6,Q92945,Q06787,Q6UN15,Q8N1F7,Q53F19,Q99700,P12270,P49792,Q14008,Q5T8P6,Q9H814,Q96GA3,P52594
GO:BP	RNA transport	GO:0050658	0.01285334667738081	1.8909837786141408	200	292	14	17906	Q9UKF6,Q92945,Q06787,Q6UN15,Q8N1F7,Q53F19,Q99700,P12270,P49792,Q14008,Q5T8P6,Q9H814,Q96GA3,P52594
GO:BP	mRNA splicing, via spliceosome	GO:0000398	0.014470335982625275	1.839521385003549	354	292	19	17906	Q8IY67,Q13123,Q9UKF6,O43395,Q13573,O43143,P11142,Q06787,Q6UN15,P52272,Q15637,P11940,Q9NVM4,Q8TEQ6,Q9Y2W1,O94913,P61978,P24928,O75533
GO:BP	RNA splicing, via transesterification reactions with bulged adenosine as nucleophile	GO:0000377	0.014470335982625275	1.839521385003549	354	292	19	17906	Q8IY67,Q13123,Q9UKF6,O43395,Q13573,O43143,P11142,Q06787,Q6UN15,P52272,Q15637,P11940,Q9NVM4,Q8TEQ6,Q9Y2W1,O94913,P61978,P24928,O75533
GO:BP	establishment of RNA localization	GO:0051236	0.015263712592230605	1.8163398201022076	203	292	14	17906	Q9UKF6,Q92945,Q06787,Q6UN15,Q8N1F7,Q53F19,Q99700,P12270,P49792,Q14008,Q5T8P6,Q9H814,Q96GA3,P52594
GO:BP	positive regulation of organelle organization	GO:0010638	0.017780786263958726	1.7500490384980547	644	292	27	17906	Q5TZA2,P0DMV8,Q13283,Q9UHD8,Q13573,Q86TJ2,Q14247,O00429,Q06787,P04083,P52789,Q04759,Q5S007,P53365,O14613,P21333,P12270,O60885,Q9Y4E1,Q13263,Q14008,A1X283,P06213,O94929,Q96IL0,Q13131,P30405
GO:BP	heterocycle metabolic process	GO:0046483	0.01954547738367315	1.7089537177841465	5910	292	132	17906	P05165,P11498,Q96RQ3,P49327,Q8NB91,A1KZ92,P08238,P07900,O75534,P15311,Q7Z2W4,O00571,Q8IY67,Q13123,Q9UKF6,Q92945,P33991,O14640,O00763,P47897,Q9NRR5,O43395,Q96SQ7,Q9C086,P0DMV8,Q8NC51,Q13283,P42166,Q13573,Q86TJ2,Q8N0X4,P42224,P49915,Q9NPI6,P17812,Q9Y450,O43143,Q13620,Q7Z2T5,P11142,P04792,Q15061,O95905,P40763,Q06787,Q6UN15,Q6PJT7,Q13310,P52272,Q15637,P11940,Q8N1F7,Q9UQR0,Q53F19,P08237,P51617,Q9NVM4,…
GO:BP	regulation of cellular amide metabolic process	GO:0034248	0.021881496414428773	1.6599229811362917	503	292	23	17906	P23588,O00571,Q92945,P78344,P04792,P40763,Q06787,P11940,P46199,P13639,Q9NY43,P41594,Q9NWS8,Q8TEQ6,Q04637,Q99700,P12270,Q6Y7W6,Q92616,Q6PKG0,Q7Z739,Q13131,Q96CB9
GO:BP	peptide biosynthetic process	GO:0043043	0.022948182501878987	1.6392517049267845	770	292	30	17906	P23588,O00571,Q92945,P78344,P47897,Q9Y450,P04792,P40763,Q06787,Q13310,P11940,P46199,P13639,Q9NY43,Q96GW9,P41594,Q9NWS8,Q6PI48,Q8TEQ6,Q04637,Q99700,P12270,Q6Y7W6,P26640,Q92616,E9PAV3,Q6PKG0,P54136,Q7Z739,Q96CB9
GO:BP	stress granule assembly	GO:0034063	0.025578340430970292	1.592127636755447	19	292	5	17906	O00571,Q13283,Q99700,Q8WWM7,Q13131
GO:BP	actin filament-based process	GO:0030029	0.030146154415563054	1.5207680806256554	781	292	30	17906	P15311,Q8N8S7,Q14247,Q15942,P11171,P60709,P15924,P04083,Q9Y6W5,Q8WXH0,Q04721,Q5VST9,P51153,P53365,O14613,P21333,Q9Y490,P35579,P98194,Q9Y4E1,Q9NXW9,A1X283,Q9H254,P20936,Q8N335,O94929,O00151,Q96HC4,Q13424,Q9ULL8
GO:BP	regulation of cellular protein localization	GO:1903827	0.030315080806188985	1.518341269796318	550	292	24	17906	P08238,P07900,P46060,P15311,O14640,Q5TZA2,P11171,P60709,Q92997,O95613,Q5S007,Q14160,P21333,P12270,Q9UPN4,Q13263,Q8N335,P53350,O94929,Q92538,P50402,P50281,Q13131,Q96DZ5
GO:BP	nucleobase-containing compound metabolic process	GO:0006139	0.032671756624213545	1.4858275146921909	5736	292	128	17906	P49327,Q8NB91,A1KZ92,P08238,P07900,O75534,P15311,Q7Z2W4,O00571,Q8IY67,Q13123,Q9UKF6,Q92945,P33991,O14640,O00763,P47897,Q9NRR5,O43395,Q96SQ7,Q9C086,P0DMV8,Q8NC51,Q13283,P42166,Q13573,Q86TJ2,P42224,P49915,Q9NPI6,P17812,Q9Y450,O43143,Q13620,Q7Z2T5,P11142,P04792,Q15061,O95905,P40763,Q06787,Q6UN15,Q6PJT7,Q13310,P52272,Q15637,P11940,Q8N1F7,Q9UQR0,Q53F19,P08237,P51617,Q9NVM4,Q8WUI4,P40261,Q16666,Q9NSI6,…
GO:BP	nucleobase-containing compound catabolic process	GO:0034655	0.0341475309482877	1.4666406926940048	554	292	24	17906	O75534,Q7Z2W4,Q92945,P0DMV8,Q8NC51,Q9NPI6,Q9Y450,P11142,P04792,Q06787,Q6PJT7,Q13310,P52272,P11940,Q06265,Q04637,Q6Y7W6,Q7KZF4,Q9Y2W1,Q15477,Q9H0D6,Q6PKG0,P35998,Q7Z739
GO:BP	positive regulation of growth	GO:0045927	0.035130263396417324	1.4543185939830454	279	292	16	17906	P15311,O00571,O00763,P78344,Q14247,Q06265,Q04637,Q9H2P0,P78527,A1X283,Q9H254,E9PAV3,Q13496,P06213,P50281,Q96PX1
GO:BP	amide biosynthetic process	GO:0043604	0.03713938909905449	1.4301652441905208	912	292	33	17906	P49327,P23588,O00571,Q92945,O00763,P78344,P47897,Q9Y450,P04792,P40763,Q06787,Q13310,P11940,P46199,P13639,Q9NY43,Q96GW9,P41594,Q9NWS8,Q6PI48,Q8TEQ6,Q04637,Q99700,P12270,Q6Y7W6,P26640,Q92616,E9PAV3,Q6PKG0,P54136,Q7Z739,Q13131,Q96CB9
GO:BP	nucleic acid metabolic process	GO:0090304	0.0461491367452547	1.3358364183710876	5207	292	118	17906	Q8NB91,A1KZ92,P08238,P07900,O75534,P15311,Q7Z2W4,O00571,Q8IY67,Q13123,Q9UKF6,Q92945,P33991,O14640,P47897,Q9NRR5,O43395,Q96SQ7,Q9C086,P0DMV8,Q8NC51,Q13283,P42166,Q13573,Q86TJ2,P42224,Q9NPI6,Q9Y450,O43143,Q13620,Q7Z2T5,P11142,P04792,Q15061,O95905,P40763,Q06787,Q6UN15,Q6PJT7,Q13310,P52272,Q15637,P11940,Q9UQR0,Q53F19,P08237,P51617,Q9NVM4,Q8WUI4,Q16666,Q9NSI6,P37275,Q9NY43,Q96GW9,Q9Y6K9,Q9ULV3,Q86UU0,…
GO:CC	cytosol	GO:0005829	6.5758301921926385e-21	20.182049410119145	5154	302	164	18856	P05165,P11498,Q02790,Q96RQ3,P49327,P27816,Q5SW79,P08238,P07900,O75534,Q9UBF2,P23588,P46060,P15311,Q13409,Q7Z2W4,O00571,Q8TCG1,Q9H3U1,Q14677,Q7Z417,Q92945,O14640,Q5TZA2,O00763,Q8N8S7,P78344,P47897,Q9NRR5,Q05682,Q86VI3,O43395,Q96C12,P0DMV8,Q8NC51,O60664,P04259,Q13283,Q9UHB9,Q9NSB2,P08779,P02533,P02538,P48668,Q14247,P42224,Q96T51,P49915,Q9UNF1,Q9NPI6,P17812,Q9Y450,Q13620,P11142,P04792,Q15942,O95905,…
GO:CC	non-membrane-bounded organelle	GO:0043228	9.292473876169932e-10	9.031868651157842	4964	302	135	18856	Q02790,P27816,Q5SW79,P46060,P15311,Q13409,O00571,Q7Z417,Q13123,Q92945,P33991,O14640,Q5TZA2,Q8N8S7,Q5F1R6,Q92562,Q9NRR5,Q05682,Q96SQ7,Q9C086,P0DMV8,O60664,P04259,Q13283,P42166,Q9UHD8,Q9BQE3,Q13573,Q9UHB9,P49321,Q9NSB2,P08779,P02533,P02538,P48668,Q14247,P42224,Q9UNF1,Q9NPI6,O43143,P11142,P04792,Q15942,Q15061,P11171,P40763,O00429,Q06787,Q96EA4,Q6PJT7,Q13310,P52272,P60709,Q15637,P15924,P11940,P04083,…
GO:CC	supramolecular complex	GO:0099080	1.000459553852923e-9	8.999800464142764	1308	302	57	18856	Q02790,P27816,Q5SW79,P46060,P15311,Q13409,O00571,Q7Z417,Q92945,O14640,Q05682,P04259,Q13283,Q9UHD8,Q9BQE3,Q9NSB2,P08779,P02533,P02538,P48668,Q14247,Q9NPI6,P04792,O00429,Q06787,Q96EA4,Q13310,P60709,P15924,P11940,P04083,Q12756,Q8WXH0,Q8IV36,O94967,A0A286YFG1,O95613,Q8NHY3,Q5VST9,Q13416,P21333,Q99700,P12270,Q6Y7W6,P35579,Q8WWM7,Q14008,Q13496,P53350,Q6PKG0,Q13203,O00151,P61978,P50402,Q96HC4,P35998,Q9U…
GO:CC	intracellular non-membrane-bounded organelle	GO:0043232	1.8368343423761843e-9	8.735930009418746	4954	302	134	18856	Q02790,P27816,Q5SW79,P46060,P15311,Q13409,O00571,Q7Z417,Q13123,Q92945,P33991,O14640,Q5TZA2,Q8N8S7,Q5F1R6,Q92562,Q9NRR5,Q05682,Q96SQ7,Q9C086,P0DMV8,O60664,P04259,Q13283,P42166,Q9UHD8,Q9BQE3,Q13573,Q9UHB9,P49321,Q9NSB2,P08779,P02533,P02538,P48668,Q14247,P42224,Q9UNF1,Q9NPI6,O43143,P11142,P04792,Q15942,Q15061,P11171,P40763,O00429,Q06787,Q96EA4,Q6PJT7,Q13310,P52272,P60709,Q15637,P15924,P11940,P04083,…
GO:CC	cytoplasm	GO:0005737	5.30076192255825e-9	8.275661701157677	11634	302	240	18856	P05165,P11498,Q02790,Q96RQ3,P49327,P27816,Q5SW79,A1KZ92,P08238,P07900,O75534,Q9UBF2,P23588,P46060,P15311,Q13409,Q7Z2W4,O00571,Q8TCG1,Q9H3U1,Q14677,Q8IY67,Q7Z417,Q13123,Q92945,O14640,Q5TZA2,O00763,Q9Y2G3,Q8N8S7,Q5F1R6,P78344,P47897,Q92562,Q9NRR5,Q05682,Q86VI3,O43395,Q96SQ7,Q96C12,P0DMV8,Q8NC51,O60664,P04259,Q13283,P42166,Q9UHD8,Q9BQE3,Q13573,Q9UHB9,P49321,Q9NSB2,Q8N0X4,Q86U90,P08779,P02533,P02538,…
GO:CC	intracellular	GO:0005622	3.911366422355971e-8	7.407671496818771	14626	302	276	18856	P05165,P11498,Q02790,Q96RQ3,P49327,P27816,Q5SW79,Q8NB91,A1KZ92,P08238,P07900,O75534,Q9UBF2,P23588,P46060,P15311,Q13409,Q7Z2W4,O00571,Q8TCG1,Q9H3U1,Q14677,Q8IY67,Q7Z417,Q13123,Q9UKF6,Q92945,P33991,O14640,Q5TZA2,O00763,Q9Y2G3,Q8N8S7,Q5F1R6,P78344,P47897,Q92562,Q9NRR5,Q05682,Q86VI3,O43395,Q96SQ7,Q9C086,Q96C12,P0DMV8,Q8NC51,O60664,P04259,Q13283,P42166,Q9UHD8,Q9BQE3,Q13573,Q9UHB9,P49321,Q9NSB2,Q86TJ2,…
GO:CC	cytoplasmic stress granule	GO:0010494	1.2954067069705393e-7	6.8875938587158485	65	302	12	18856	O00571,Q7Z417,Q92945,Q13283,Q06787,Q13310,P11940,Q99700,Q6Y7W6,Q8WWM7,Q6PKG0,P61978
GO:CC	protein-containing complex	GO:0032991	0.000002853963809078606	5.544551538445307	5484	302	134	18856	Q02790,Q96RQ3,P27816,Q5SW79,Q8NB91,P08238,P07900,O75534,Q9UBF2,P23588,P46060,P15311,Q13409,O00571,Q7Z417,Q13123,Q9UKF6,Q92945,P33991,O14640,P78344,P47897,Q9NRR5,O43395,Q9C086,P0DMV8,Q13283,Q9UHD8,Q13573,Q9UHB9,P49321,Q86TJ2,P02768,Q14247,P42224,O43143,Q13620,P11142,P04792,P11171,Q13596,P40763,O00429,Q06787,Q14738,Q6UN15,Q96EA4,Q6PJT7,Q13310,P52272,P60709,Q15637,P11940,Q8N1F7,P0DOY2,Q9UQR0,P04083,…
GO:CC	focal adhesion	GO:0005925	0.000003665804289575266	5.435830724923819	410	302	25	18856	P15311,Q8N8S7,Q96C12,P0DMV8,Q13283,Q9UHB9,Q14247,P11142,P04792,Q15942,P60709,P11940,Q6UVK1,P04083,P21439,Q8WXH0,Q8WWI1,P21333,Q9Y490,P35579,Q8N8R7,O00151,P61978,P50281,Q9ULL8
GO:CC	cell-substrate junction	GO:0030055	0.000005126389838319377	5.290188370802309	417	302	25	18856	P15311,Q8N8S7,Q96C12,P0DMV8,Q13283,Q9UHB9,Q14247,P11142,P04792,Q15942,P60709,P11940,Q6UVK1,P04083,P21439,Q8WXH0,Q8WWI1,P21333,Q9Y490,P35579,Q8N8R7,O00151,P61978,P50281,Q9ULL8
GO:CC	organelle	GO:0043226	0.000011791860277425781	4.928417675440119	13720	302	259	18856	P05165,P11498,Q02790,Q96RQ3,P49327,P27816,Q5SW79,Q8NB91,P08238,P07900,O75534,Q9UBF2,P46060,P15311,Q13409,Q7Z2W4,O00571,Q9H3U1,Q14677,Q8IY67,Q7Z417,Q13123,Q9UKF6,Q92945,P33991,O14640,Q5TZA2,O00763,Q9Y2G3,Q8N8S7,Q5F1R6,P47897,Q92562,Q9NRR5,Q05682,O43395,Q96SQ7,Q9C086,Q96C12,P0DMV8,Q8NC51,O60664,P04259,Q13283,P42166,Q9UHD8,Q9BQE3,Q13573,Q9UHB9,P49321,Q9NSB2,Q86TJ2,Q8N0X4,Q86U90,P08779,P02533,P02538,…
GO:CC	intracellular organelle	GO:0043229	0.0000311719264609262	4.506236356995014	12840	302	246	18856	P05165,P11498,Q02790,Q96RQ3,P49327,P27816,Q5SW79,Q8NB91,P08238,P07900,O75534,Q9UBF2,P46060,P15311,Q13409,Q7Z2W4,O00571,Q9H3U1,Q14677,Q8IY67,Q7Z417,Q13123,Q9UKF6,Q92945,P33991,O14640,Q5TZA2,O00763,Q9Y2G3,Q8N8S7,Q5F1R6,P47897,Q92562,Q9NRR5,Q05682,O43395,Q96SQ7,Q9C086,Q96C12,P0DMV8,Q8NC51,O60664,P04259,Q13283,P42166,Q9UHD8,Q9BQE3,Q13573,Q9UHB9,P49321,Q9NSB2,Q86TJ2,Q8N0X4,Q86U90,P08779,P02533,P02538,…
GO:CC	nucleoplasm	GO:0005654	0.00004285046997994146	4.368044410413459	4012	302	103	18856	Q02790,Q8NB91,P08238,P07900,P46060,O00571,Q9H3U1,Q14677,Q7Z417,Q13123,Q9UKF6,Q92945,P33991,Q9NRR5,O43395,Q96SQ7,Q9C086,Q96C12,P0DMV8,Q13573,P49321,Q86TJ2,P42224,Q96T51,Q9UNF1,O43143,Q13620,P11142,Q15061,O95905,P11171,P40763,Q06787,Q14738,Q6UN15,Q6PJT7,P52272,P60709,Q15637,Q6UVK1,P04083,Q53F19,P51617,P46199,Q9NVM4,Q8WUI4,P21439,Q16666,Q9NSI6,P37275,Q9Y6K9,Q9ULV3,Q8WXH0,Q86UU0,Q8WXI9,Q8WWI1,Q8NFD5,…
GO:CC	nuclear speck	GO:0016607	0.00004741099297982856	4.3241209486855965	403	302	23	18856	O00571,Q9H3U1,Q13123,O43395,Q96SQ7,P0DMV8,Q13573,Q96T51,O43143,Q6PJT7,Q53F19,Q16666,Q8WXI9,Q14669,P61011,P55196,P49750,Q9Y2W1,Q8WWM7,Q9NYF8,Q13131,O60243,O75533
GO:CC	nucleus	GO:0005634	0.00004934203274365317	4.306782962848575	7486	302	164	18856	Q02790,Q8NB91,P08238,P07900,P46060,P15311,Q7Z2W4,O00571,Q9H3U1,Q14677,Q8IY67,Q7Z417,Q13123,Q9UKF6,Q92945,P33991,O00763,Q9Y2G3,Q5F1R6,Q9NRR5,O43395,Q96SQ7,Q9C086,Q96C12,P0DMV8,Q8NC51,Q13283,P42166,Q9BQE3,Q13573,Q9UHB9,P49321,Q86TJ2,P08779,P02533,P02538,P02768,P42224,Q96T51,Q9UNF1,Q9NPI6,O43143,Q13620,Q7Z2T5,P11142,P04792,Q15942,Q15061,O95905,P11171,P40763,Q06787,Q14738,Q6UN15,Q96EA4,Q6PJT7,Q13310,…
GO:CC	nuclear lumen	GO:0031981	0.000050531785943804986	4.296435352230147	4780	302	117	18856	Q02790,Q8NB91,P08238,P07900,P46060,P15311,O00571,Q9H3U1,Q14677,Q7Z417,Q13123,Q9UKF6,Q92945,P33991,Q5F1R6,Q9NRR5,O43395,Q96SQ7,Q9C086,Q96C12,P0DMV8,Q13573,Q9UHB9,P49321,Q86TJ2,P42224,Q96T51,Q9UNF1,O43143,Q13620,P11142,Q15061,O95905,P11171,P40763,Q06787,Q14738,Q6UN15,Q6PJT7,P52272,P60709,Q15637,Q8N1F7,Q6UVK1,P04083,Q53F19,P51617,P46199,Q9NVM4,Q8WUI4,P21439,Q16666,Q9NSI6,P37275,Q9NY43,Q9Y6K9,Q9ULV3,…
GO:CC	nuclear body	GO:0016604	0.00005686760826039602	4.245135036934312	794	302	34	18856	O00571,Q9H3U1,Q7Z417,Q13123,O43395,Q96SQ7,P0DMV8,Q13573,Q96T51,O43143,P11171,Q06787,Q6PJT7,P52272,Q15637,Q53F19,Q16666,Q8WXI9,Q15911,Q14669,Q5VST9,P61011,Q8TEQ6,P55196,P49750,Q9C0C9,Q9Y2W1,Q8WWM7,Q9NYF8,Q9H254,Q9H814,Q13131,O60243,O75533
GO:CC	supramolecular fiber	GO:0099512	0.00006342711023429844	4.197725074790257	993	302	39	18856	Q02790,P27816,Q5SW79,P15311,Q13409,O14640,Q05682,P04259,Q9UHD8,Q9BQE3,Q9NSB2,P08779,P02533,P02538,P48668,Q14247,P04792,O00429,P60709,P15924,P04083,Q12756,Q8WXH0,Q8IV36,O94967,A0A286YFG1,O95613,Q8NHY3,Q5VST9,P21333,P35579,Q14008,Q13496,P53350,Q13203,O00151,P50402,Q96HC4,Q9ULL8
GO:CC	supramolecular polymer	GO:0099081	0.00007786368880064447	4.108665025382614	1001	302	39	18856	Q02790,P27816,Q5SW79,P15311,Q13409,O14640,Q05682,P04259,Q9UHD8,Q9BQE3,Q9NSB2,P08779,P02533,P02538,P48668,Q14247,P04792,O00429,P60709,P15924,P04083,Q12756,Q8WXH0,Q8IV36,O94967,A0A286YFG1,O95613,Q8NHY3,Q5VST9,P21333,P35579,Q14008,Q13496,P53350,Q13203,O00151,P50402,Q96HC4,Q9ULL8
GO:CC	cytoskeleton	GO:0005856	0.00011442141377859274	3.9414926904416303	2263	302	67	18856	Q02790,P27816,Q5SW79,P46060,P15311,Q13409,Q13123,O14640,Q5TZA2,Q8N8S7,Q05682,P0DMV8,P04259,Q9UHD8,Q9BQE3,Q9NSB2,P08779,P02533,P02538,P48668,Q14247,P04792,Q15942,P11171,O00429,Q96EA4,P60709,P15924,P04083,Q9Y6W5,Q12756,P21439,Q9Y6K9,Q8WXH0,Q8IV36,O94967,A0A286YFG1,O95613,Q68DK2,Q684P5,O95352,Q04759,Q8NHY3,Q13416,O14613,P21333,Q9Y490,P12270,Q9UPN4,Q8TD19,P35579,Q14008,A1X283,Q9H254,P53350,O94929,Q9H…
GO:CC	anchoring junction	GO:0070161	0.00013234463275364847	3.8782936668502725	785	302	33	18856	P15311,Q8N8S7,Q86VI3,Q96C12,P0DMV8,Q13283,Q9UHB9,Q14247,P11142,P04792,Q15942,P60709,P15924,P11940,Q6UVK1,P04083,Q9Y6W5,P21439,Q8WXH0,Q8WWI1,P51153,Q14160,P21333,Q9Y490,P55196,P35579,O60716,Q9H254,Q8N8R7,O00151,P61978,P50281,Q9ULL8
GO:CC	polymeric cytoskeletal fiber	GO:0099513	0.0002048719185701727	3.6885175654923876	762	302	32	18856	Q02790,P27816,Q5SW79,P15311,Q13409,O14640,P04259,Q9UHD8,Q9BQE3,Q9NSB2,P08779,P02533,P02538,P48668,Q14247,O00429,P60709,P15924,P04083,Q12756,Q8IV36,O94967,A0A286YFG1,O95613,Q8NHY3,P21333,Q14008,P53350,O00151,P50402,Q96HC4,Q9ULL8
GO:CC	ribonucleoprotein complex	GO:1990904	0.0002820366534719239	3.5496944471197276	697	302	30	18856	P23588,O00571,Q7Z417,Q13123,O43395,P0DMV8,Q13283,Q13573,Q9UHB9,O43143,P11142,Q06787,Q6PJT7,Q13310,P52272,P60709,Q15637,P11940,P13639,Q5S007,P61011,Q04637,Q99700,Q7KZF4,Q92616,Q6PKG0,P61978,Q96GA3,Q96CB9,O75533
GO:CC	membrane-enclosed lumen	GO:0031974	0.0005418704788741369	3.2661045087242693	5898	302	133	18856	P05165,P11498,Q02790,Q96RQ3,Q8NB91,P08238,P07900,P46060,P15311,O00571,Q9H3U1,Q14677,Q7Z417,Q13123,Q9UKF6,Q92945,P33991,Q5F1R6,P47897,Q9NRR5,O43395,Q96SQ7,Q9C086,Q96C12,P0DMV8,Q13573,Q9UHB9,P49321,Q86TJ2,P02768,P42224,Q96T51,Q9UNF1,O43143,Q13620,P11142,Q15061,O95905,P11171,P40763,Q06787,Q14738,Q6UN15,Q6PJT7,P52272,P60709,Q15637,Q8N1F7,Q6UVK1,P04083,Q53F19,P51617,P46199,Q9NVM4,P13639,Q8WUI4,P21439,…
GO:CC	organelle lumen	GO:0043233	0.0005418704788741369	3.2661045087242693	5898	302	133	18856	P05165,P11498,Q02790,Q96RQ3,Q8NB91,P08238,P07900,P46060,P15311,O00571,Q9H3U1,Q14677,Q7Z417,Q13123,Q9UKF6,Q92945,P33991,Q5F1R6,P47897,Q9NRR5,O43395,Q96SQ7,Q9C086,Q96C12,P0DMV8,Q13573,Q9UHB9,P49321,Q86TJ2,P02768,P42224,Q96T51,Q9UNF1,O43143,Q13620,P11142,Q15061,O95905,P11171,P40763,Q06787,Q14738,Q6UN15,Q6PJT7,P52272,P60709,Q15637,Q8N1F7,Q6UVK1,P04083,Q53F19,P51617,P46199,Q9NVM4,P13639,Q8WUI4,P21439,…
GO:CC	intracellular organelle lumen	GO:0070013	0.0005418704788741369	3.2661045087242693	5898	302	133	18856	P05165,P11498,Q02790,Q96RQ3,Q8NB91,P08238,P07900,P46060,P15311,O00571,Q9H3U1,Q14677,Q7Z417,Q13123,Q9UKF6,Q92945,P33991,Q5F1R6,P47897,Q9NRR5,O43395,Q96SQ7,Q9C086,Q96C12,P0DMV8,Q13573,Q9UHB9,P49321,Q86TJ2,P02768,P42224,Q96T51,Q9UNF1,O43143,Q13620,P11142,Q15061,O95905,P11171,P40763,Q06787,Q14738,Q6UN15,Q6PJT7,P52272,P60709,Q15637,Q8N1F7,Q6UVK1,P04083,Q53F19,P51617,P46199,Q9NVM4,P13639,Q8WUI4,P21439,…
GO:CC	axon	GO:0030424	0.0005965813486269286	3.2243303284379596	647	302	28	18856	Q02790,P27816,P08238,P07900,Q9UBF2,P46060,O14640,P78344,Q14247,P42224,P11142,P04792,Q06787,Q6PJT7,P60709,Q12756,Q8N2C7,O95352,Q5S007,P21333,Q96A65,Q9H2P0,O60716,Q9H254,P06213,Q6PUV4,B2RTY4,Q13131
GO:CC	cytoplasmic ribonucleoprotein granule	GO:0036464	0.0009357735334248644	3.028829242163802	222	302	15	18856	O00571,Q7Z417,Q92945,Q13283,Q9NPI6,Q06787,Q13310,P60709,P11940,Q99700,Q6Y7W6,Q8WWM7,Q6PKG0,P61978,P35998
GO:CC	intracellular membrane-bounded organelle	GO:0043231	0.0011413605821289966	2.9425771302621535	11067	302	215	18856	P05165,P11498,Q02790,Q96RQ3,P49327,Q8NB91,P08238,P07900,O75534,Q9UBF2,P46060,P15311,Q7Z2W4,O00571,Q9H3U1,Q14677,Q8IY67,Q7Z417,Q13123,Q9UKF6,Q92945,P33991,O00763,Q9Y2G3,Q5F1R6,P47897,Q92562,Q9NRR5,O43395,Q96SQ7,Q9C086,Q96C12,P0DMV8,Q8NC51,O60664,Q13283,P42166,Q9BQE3,Q13573,Q9UHB9,P49321,Q86TJ2,Q8N0X4,Q86U90,P08779,P02533,P02538,P02768,Q14247,P42224,Q96T51,Q9UNF1,Q9NPI6,O43143,Q13620,Q7Z2T5,P11142,…
GO:CC	membrane-bounded organelle	GO:0043227	0.0012556139972816265	2.901143851535002	12584	302	237	18856	P05165,P11498,Q02790,Q96RQ3,P49327,Q8NB91,P08238,P07900,O75534,Q9UBF2,P46060,P15311,Q13409,Q7Z2W4,O00571,Q9H3U1,Q14677,Q8IY67,Q7Z417,Q13123,Q9UKF6,Q92945,P33991,O14640,Q5TZA2,O00763,Q9Y2G3,Q5F1R6,P47897,Q92562,Q9NRR5,O43395,Q96SQ7,Q9C086,Q96C12,P0DMV8,Q8NC51,O60664,P04259,Q13283,P42166,Q9BQE3,Q13573,Q9UHB9,P49321,Q9NSB2,Q86TJ2,Q8N0X4,Q86U90,P08779,P02533,P02538,P48668,P02768,Q14247,P42224,Q96T51,…
GO:CC	inclusion body	GO:0016234	0.001420636488862299	2.8475170347237744	79	302	9	18856	P08238,P46060,P0DMV8,P13639,Q04759,Q5S007,P12270,P49792,Q9H0D6
GO:CC	ribonucleoprotein granule	GO:0035770	0.0016040944496235336	2.794770063893071	232	302	15	18856	O00571,Q7Z417,Q92945,Q13283,Q9NPI6,Q06787,Q13310,P60709,P11940,Q99700,Q6Y7W6,Q8WWM7,Q6PKG0,P61978,P35998
GO:CC	cell junction	GO:0030054	0.005286758612524274	2.276810518541731	1327	302	42	18856	P15311,Q8N8S7,Q86VI3,Q96C12,P0DMV8,Q13283,Q9UHB9,Q14247,P11142,P04792,Q15942,P11171,O00429,Q06787,P60709,P15924,P11940,Q6UVK1,P04083,Q9Y6W5,P21439,Q8WXH0,Q8WWI1,Q5S007,P51153,Q14160,P21333,Q9Y490,P55196,P35579,O60716,A1X283,Q9H254,Q8N8R7,O00151,P61978,Q96HC4,Q6PUV4,P50281,B2RTY4,Q13424,Q9ULL8
GO:CC	cell projection	GO:0042995	0.006060902659413585	2.2174626908817596	2288	302	62	18856	Q02790,P27816,Q5SW79,P08238,P07900,Q9UBF2,P46060,P15311,O14640,Q5TZA2,Q8N8S7,P78344,Q9UHD8,Q14247,P42224,P11142,P04792,Q13596,Q06787,Q6PJT7,P60709,Q6UVK1,P04083,P08237,Q9Y6W5,Q6PRD1,Q12756,Q8N2C7,Q8WXH0,P41594,Q6ZS82,Q684P5,O95352,Q5S007,Q04721,Q8NHY3,P51153,P53365,Q14160,P21333,Q9Y490,Q96A65,Q9UPN4,Q9H2P0,Q6Y7W6,P35579,O60716,A1X283,Q9H254,P20936,A6NGG8,Q13496,P06213,O94929,P61978,Q96HC4,Q6PUV4,…
GO:CC	polysome	GO:0005844	0.006439099536699145	2.191174861457795	73	302	8	18856	P23588,Q7Z417,Q06787,P13639,Q04637,Q99700,Q92616,Q6PKG0
GO:CC	cell leading edge	GO:0031252	0.01395417611071985	1.8552958002452802	417	302	19	18856	P15311,Q8N8S7,Q14247,Q13596,P60709,Q6UVK1,Q9Y6W5,Q8WXH0,P51153,P53365,Q14160,Q9Y490,P35579,O60716,P20936,Q13496,P06213,O94929,Q92538
GO:CC	growth cone	GO:0030426	0.01508997746989858	1.821311408647606	187	302	12	18856	Q02790,P08238,P07900,Q9UBF2,O14640,Q14247,Q06787,Q5S007,P21333,Q96A65,O60716,B2RTY4
GO:CC	site of polarized growth	GO:0030427	0.02261159582159879	1.6456687860819943	195	302	12	18856	Q02790,P08238,P07900,Q9UBF2,O14640,Q14247,Q06787,Q5S007,P21333,Q96A65,O60716,B2RTY4
GO:CC	extracellular exosome	GO:0070062	0.02394810664989931	1.6207288164458604	2144	302	57	18856	Q02790,P49327,P08238,P07900,P15311,O00571,Q5TZA2,P0DMV8,Q8NC51,P04259,Q9NSB2,P08779,P02533,P02538,P48668,P02768,Q9Y450,Q13620,P11142,P04792,P52272,P60709,P15924,P11940,P0DOY2,Q6UVK1,P04083,Q9Y6W5,P13639,Q9Y6C2,P18510,P21439,Q8WXH0,Q8IV36,Q8WXI7,P98088,Q5S007,Q06265,P51153,Q14160,P21333,Q9Y490,Q7KZF4,Q9Y2W1,P35579,O60716,Q9H254,E9PAV3,Q8N335,P06213,Q12830,P54136,P61978,P19827,P22735,Q68D91,Q9BXI6
GO:CC	plasma membrane bounded cell projection	GO:0120025	0.025801381269360966	1.5883570435869998	2200	302	58	18856	Q02790,P27816,Q5SW79,P08238,P07900,Q9UBF2,P46060,P15311,O14640,Q5TZA2,Q8N8S7,P78344,Q9UHD8,Q14247,P42224,P11142,P04792,Q13596,Q06787,Q6PJT7,P60709,Q6UVK1,P04083,P08237,Q9Y6W5,Q6PRD1,Q12756,Q8N2C7,Q8WXH0,P41594,Q6ZS82,Q684P5,O95352,Q5S007,Q04721,Q8NHY3,P51153,P53365,Q14160,P21333,Q9Y490,Q96A65,Q9UPN4,Q9H2P0,Q6Y7W6,P35579,O60716,Q9H254,P20936,A6NGG8,Q13496,P06213,O94929,Q6PUV4,P35998,Q9BXI6,B2RTY4,…
GO:CC	actin cytoskeleton	GO:0015629	0.029136339762715308	1.5355650071541775	517	302	21	18856	P15311,Q5TZA2,Q05682,Q9UHD8,Q14247,Q15942,P60709,P04083,Q9Y6W5,P21439,Q8NHY3,P21333,P35579,A1X283,Q9H254,O94929,O00151,P61978,Q96HC4,B2RTY4,Q9ULL8
GO:CC	extracellular vesicle	GO:1903561	0.03199002541711894	1.4949854148546202	2167	302	57	18856	Q02790,P49327,P08238,P07900,P15311,O00571,Q5TZA2,P0DMV8,Q8NC51,P04259,Q9NSB2,P08779,P02533,P02538,P48668,P02768,Q9Y450,Q13620,P11142,P04792,P52272,P60709,P15924,P11940,P0DOY2,Q6UVK1,P04083,Q9Y6W5,P13639,Q9Y6C2,P18510,P21439,Q8WXH0,Q8IV36,Q8WXI7,P98088,Q5S007,Q06265,P51153,Q14160,P21333,Q9Y490,Q7KZF4,Q9Y2W1,P35579,O60716,Q9H254,E9PAV3,Q8N335,P06213,Q12830,P54136,P61978,P19827,P22735,Q68D91,Q9BXI6
GO:CC	extracellular organelle	GO:0043230	0.034037114848087434	1.46804725994641	2172	302	57	18856	Q02790,P49327,P08238,P07900,P15311,O00571,Q5TZA2,P0DMV8,Q8NC51,P04259,Q9NSB2,P08779,P02533,P02538,P48668,P02768,Q9Y450,Q13620,P11142,P04792,P52272,P60709,P15924,P11940,P0DOY2,Q6UVK1,P04083,Q9Y6W5,P13639,Q9Y6C2,P18510,P21439,Q8WXH0,Q8IV36,Q8WXI7,P98088,Q5S007,Q06265,P51153,Q14160,P21333,Q9Y490,Q7KZF4,Q9Y2W1,P35579,O60716,Q9H254,E9PAV3,Q8N335,P06213,Q12830,P54136,P61978,P19827,P22735,Q68D91,Q9BXI6
GO:CC	vesicle	GO:0031982	0.034586333970317996	1.4610954692327862	3914	302	90	18856	Q02790,P49327,P08238,P07900,Q9UBF2,P15311,Q13409,O00571,Q14677,O14640,Q5TZA2,Q9Y2G3,Q92562,Q9NRR5,P0DMV8,Q8NC51,O60664,P04259,Q9BQE3,Q9NSB2,P08779,P02533,P02538,P48668,P02768,Q96T51,Q9UNF1,Q9Y450,Q13620,P11142,P04792,Q15942,Q13596,O00429,P52272,P60709,P15924,P11940,P0DOY2,Q6UVK1,P04083,P51617,Q9Y6W5,P13639,Q9Y6C2,Q12756,P18510,P21439,P35606,Q5VYJ5,Q8WXH0,Q8IV36,Q6VY07,Q8WXI7,Q9NUY8,P98088,O95352,…
GO:CC	stress fiber	GO:0001725	0.03483593774714501	1.4579724942171408	69	302	7	18856	Q9UHD8,Q15942,P35579,O94929,O00151,Q96HC4,Q9ULL8
GO:CC	contractile actin filament bundle	GO:0097517	0.03483593774714501	1.4579724942171408	69	302	7	18856	Q9UHD8,Q15942,P35579,O94929,O00151,Q96HC4,Q9ULL8
GO:CC	cortical cytoskeleton	GO:0030863	0.038214600077365726	1.4177706810247632	119	302	9	18856	P15311,Q05682,Q14247,P11171,P60709,P21333,P35579,Q9H254,Q9ULL8
GO:CC	distal axon	GO:0150034	0.04111165519575323	1.386035037743823	307	302	15	18856	Q02790,P08238,P07900,Q9UBF2,O14640,Q14247,P11142,Q06787,P60709,Q5S007,P21333,Q96A65,O60716,Q6PUV4,B2RTY4
GO:CC	actin filament	GO:0005884	0.04340834854788791	1.3624267363954012	121	302	9	18856	P15311,Q14247,P60709,P04083,Q8NHY3,P21333,O00151,Q96HC4,Q9ULL8
KEGG	RNA transport	KEGG:03013	0.005149937277435701	2.2881980603237504	159	151	12	7788	P23588,P46060,P78344,Q06787,Q13310,P11940,Q8N1F7,Q8TEQ6,Q04637,P12270,P49792,Q9H814
KEGG	mRNA surveillance pathway	KEGG:03015	0.03324479753841062	1.4782763075680216	91	151	8	7788	Q9UKF6,Q9Y450,Q14738,Q6UN15,Q13310,P11940,Q06190,O94913
REAC	Metabolism of RNA	REAC:R-HSA-8953854	0.00007659014577018586	4.11582710390438	662	198	33	10594	P23588,Q9UKF6,Q92945,O43395,P0DMV8,Q13573,Q9NPI6,Q9Y450,O43143,P11142,P04792,Q15061,Q6UN15,P52272,Q15637,P11940,Q8N1F7,Q06265,Q8TEQ6,Q04637,P12270,P49792,Q15477,Q9H0D6,O94913,Q8IY37,Q9H814,P61978,Q96GA3,P35998,P24928,Q96CB9,O75533
REAC	Attenuation phase	REAC:R-HSA-3371568	0.0015261990417853662	2.8163888234505876	14	198	5	10594	Q02790,P08238,P07900,P0DMV8,P11142
REAC	Regulation of mRNA stability by proteins that bind AU-rich elements	REAC:R-HSA-450531	0.012420021334974581	1.9058776581325647	86	198	9	10594	Q92945,P0DMV8,Q9NPI6,P11142,P04792,P11940,Q06265,Q04637,P35998
REAC	Biotin transport and metabolism	REAC:R-HSA-196780	0.014212863634431382	1.847318410789224	11	198	4	10594	P05165,P11498,Q96RQ3,O00763
REAC	Processing of Capped Intron-Containing Pre-mRNA	REAC:R-HSA-72203	0.015043797278393214	1.822642527514221	237	198	15	10594	Q9UKF6,O43395,Q13573,O43143,P11142,Q6UN15,P52272,Q15637,Q8N1F7,P12270,P49792,O94913,P61978,P24928,O75533
REAC	Chaperone Mediated Autophagy	REAC:R-HSA-9613829	0.017771959720590487	1.7502646797404795	22	198	5	10594	P08238,P07900,O60664,P11142,O95613
REAC	RHO GTPases Activate Formins	REAC:R-HSA-5663220	0.01887292275621931	1.7241608375878532	136	198	11	10594	P46060,Q13409,O14640,Q9BQE3,Q14738,Q96EA4,P60709,Q92997,P49792,Q14008,P53350
REAC	HSF1-dependent transactivation	REAC:R-HSA-3371571	0.02782541872561684	1.5555582915446808	24	198	5	10594	Q02790,P08238,P07900,P0DMV8,P11142
REAC	Deadenylation-dependent mRNA decay	REAC:R-HSA-429914	0.03085328126977857	1.5106986416281825	56	198	7	10594	P23588,Q9NPI6,Q9Y450,P11940,Q06265,Q04637,Q15477
REAC	HSP90 chaperone cycle for steroid hormone receptors (SHR)	REAC:R-HSA-3371497	0.034622705918527286	1.4606389930879653	57	198	7	10594	Q02790,P08238,P07900,Q13409,P0DMV8,Q9BQE3,P11142
REAC	Uptake and function of diphtheria toxin	REAC:R-HSA-5336415	0.04975168696562635	1.3031921887385276	6	198	3	10594	P08238,P07900,P13639
WP	VEGFA-VEGFR2 Signaling	WP:WP3888	0.000026922712743439945	4.5698811825554015	428	132	26	6646	P07900,P15311,O00763,P78344,P0DMV8,Q9BQE3,P02768,P42224,P04792,P11171,P40763,P11940,P04083,Q8WUI4,P61011,Q04637,P55196,Q6Y7W6,Q7KZF4,O60885,P35579,Q9Y520,O60716,P50281,Q9NZB2,Q13131
HPA	tonsil; squamous epithelial cells[Supported,High]	HPA:056030_13	0.004677804997560242	2.329957886470584	378	181	21	9494	Q14677,Q13123,P33991,P04259,Q13283,Q9BQE3,Q13573,P02538,P48668,Q14247,Q9UNF1,P52272,Q15637,Q53F19,Q9H2P0,Q9Y2W1,P78527,Q9H0D6,Q6PKG0,P61978,P35998
HPA	lymph node; germinal center cells[Supported,High]	HPA:028010_13	0.006368208046950689	2.195982756801993	268	181	17	9494	P33991,Q13283,Q9BQE3,Q13573,Q9UNF1,P52272,P60709,Q15637,Q53F19,Q9Y490,Q9H2P0,P49792,Q9Y2W1,P78527,Q9H0D6,Q6PKG0,P61978
HPA	smooth muscle; smooth muscle cells[Supported,Medium]	HPA:046010_12	0.02301744527805875	1.6379428806719862	589	181	26	9494	O00571,Q13123,P0DMV8,Q9BQE3,Q13573,Q14247,Q8TC07,Q9UNF1,P40763,P52272,P60709,Q15637,Q53F19,Q9NVM4,Q9Y6C2,O95352,Q9H2P0,P49792,Q9Y2W1,P78527,P98194,Q9Y4E1,Q9H0D6,Q6PKG0,P61978,P35998
HPA	soft tissue 2; fibroblasts[Supported,Medium]	HPA:048030_12	0.04661869762838042	1.3314398633917692	544	181	24	9494	O00571,Q14677,Q13123,P0DMV8,Q13283,Q9BQE3,Q13573,Q14247,Q9UNF1,P40763,P52272,Q15637,Q9NVM4,Q9Y6C2,Q9Y490,P49792,Q9Y2W1,P78527,P98194,Q9Y4E1,Q9H0D6,Q6PKG0,P61978,P35998
