# Supplementary material for: Hsp90 co-chaperone FKBP4 facilitates CCT8 folding and connects Hsp90 to chaperonin-dependent proteostasis
Source: J Biol Chem. 2025 Nov 5;301(12):110914. doi: 10.1016/j.jbc.2025.110914 (PMC12718141; doi:10.1016/j.jbc.2025.110914)
Supplement: File S7 [file mmc8.csv]

source	term_name	term_id	adjusted_p_value	negative_log10_of_adjusted_p_value	term_size	query_size	intersection_size	effective_domain_size	intersections
GO:MF	cadherin binding	GO:0045296	1.1482167494249549e-10	9.93997612222212	330	220	25	18126	Q9Y490,P49327,P21333,P13639,Q8WWM7,P78344,Q13813,P08238,O00571,P0DMV8,O60749,P11142,P42166,Q01813,Q9P2M7,P53365,P15311,Q15149,Q8NC51,Q15365,O60664,P30041,Q99961,P05783,P61978
GO:MF	cell adhesion molecule binding	GO:0050839	4.370155962612286e-8	7.359503063603207	506	220	27	18126	Q9Y490,P49327,P21333,P13639,Q8WWM7,P78344,Q13813,P08238,O00571,P0DMV8,O60749,P11142,P42166,Q01813,Q03001,Q9P2M7,P53365,P15311,Q9NT68,Q15149,Q8NC51,Q15365,O60664,P30041,Q99961,P05783,P61978
GO:MF	RNA binding	GO:0003723	9.804137136963878e-8	7.008590622612724	1914	220	56	18126	Q02790,P27816,P49327,P21333,P13639,O75179,Q8IWZ3,P49588,Q8WWM7,Q00839,P78344,Q9P2N5,Q13263,Q8TEQ6,Q9BYK8,Q9NVV4,Q9BUQ8,O00411,P08238,O00571,P23588,P07900,P0DMV8,O15523,Q9UHB9,P11142,Q14204,Q92945,P52272,Q06787,Q9UKV3,Q5F1R6,Q14576,O43143,Q9HCE1,Q7Z417,P12270,P15311,O15047,Q8NHM5,P53999,O95071,Q13428,Q15149,P41214,Q15233,Q8NC51,Q13283,Q15365,P22626,P08670,P05783,P49674,P61978,P49591,Q96CB9
GO:MF	ATPase activity, coupled	GO:0042623	2.1974438024032393e-7	6.658082222792644	295	220	20	18126	P33991,Q9BYK8,Q9BUQ8,P08238,O00571,P07900,P0DMV8,O15523,P11142,Q14204,P33993,Q9P2D7,O43143,Q5HY92,Q9HCE1,P53999,P12883,Q13283,Q9Y230,Q96DT5
GO:MF	ATPase activity	GO:0016887	0.000001428087787466523	5.845245094772423	436	220	23	18126	P33991,Q9BYK8,P13535,Q9BUQ8,P08238,O00571,P07900,P0DMV8,O15523,P11142,Q14204,P33993,Q9P2D7,Q9UKV3,O43143,Q5HY92,Q9HCE1,P53999,O95342,P12883,Q13283,Q9Y230,Q96DT5
GO:MF	nucleoside-triphosphatase activity	GO:0017111	0.0000066757090786611266	5.175502597739512	817	220	31	18126	P13639,P33991,Q9BYK8,P13535,Q9BUQ8,Q0VF96,P08238,O00571,P07900,P0DMV8,O15523,P11142,Q14204,P33993,Q9P2M7,Q9P2D7,Q9UKV3,Q8IUG5,O43143,Q5HY92,Q9HCE1,P53999,P57735,O95342,P12883,Q9BVA1,Q13283,Q9Y230,Q9BQE3,Q3ZCM7,Q96DT5
GO:MF	pyrophosphatase activity	GO:0016462	0.000007748353190023609	5.110790591233472	869	220	32	18126	P13639,P33991,Q9BYK8,P13535,Q9BUQ8,Q0VF96,P08238,O00571,P07900,P0DMV8,O15523,P11142,Q14204,P33993,Q9P2M7,Q9P2D7,Q9UKV3,Q8WVQ1,Q8IUG5,O43143,Q5HY92,Q9HCE1,P53999,P57735,O95342,P12883,Q9BVA1,Q13283,Q9Y230,Q9BQE3,Q3ZCM7,Q96DT5
GO:MF	hydrolase activity, acting on acid anhydrides, in phosphorus-containing anhydrides	GO:0016818	0.000008629412504114678	5.064018770322589	873	220	32	18126	P13639,P33991,Q9BYK8,P13535,Q9BUQ8,Q0VF96,P08238,O00571,P07900,P0DMV8,O15523,P11142,Q14204,P33993,Q9P2M7,Q9P2D7,Q9UKV3,Q8WVQ1,Q8IUG5,O43143,Q5HY92,Q9HCE1,P53999,P57735,O95342,P12883,Q9BVA1,Q13283,Q9Y230,Q9BQE3,Q3ZCM7,Q96DT5
GO:MF	hydrolase activity, acting on acid anhydrides	GO:0016817	0.000008629412504114678	5.064018770322589	873	220	32	18126	P13639,P33991,Q9BYK8,P13535,Q9BUQ8,Q0VF96,P08238,O00571,P07900,P0DMV8,O15523,P11142,Q14204,P33993,Q9P2M7,Q9P2D7,Q9UKV3,Q8WVQ1,Q8IUG5,O43143,Q5HY92,Q9HCE1,P53999,P57735,O95342,P12883,Q9BVA1,Q13283,Q9Y230,Q9BQE3,Q3ZCM7,Q96DT5
GO:MF	ATP binding	GO:0005524	0.00009908908018027132	4.00397420301981	1502	220	42	18126	Q02790,P53396,P26640,P49588,P33991,Q00839,Q9BYP7,Q9BYK8,Q16644,P13535,Q9NVV4,Q9BUQ8,Q9NPI5,P08238,O00571,P07900,P0DMV8,O15523,P11142,Q01813,Q14204,P33993,Q9P2D7,Q8IUG5,O43143,Q5HY92,P08069,Q149M9,Q9HCE1,Q15569,Q13043,Q13557,P38606,O15264,O95342,P12883,Q13283,Q9Y230,P49674,Q56UN5,P49591,Q96DT5
GO:MF	purine ribonucleoside triphosphate binding	GO:0035639	0.00010505497408342391	3.978583380042014	1848	220	48	18126	Q02790,P53396,P26640,P13639,P49588,P33991,Q00839,Q9BYP7,Q9BYK8,Q16644,P13535,Q9NVV4,Q9BUQ8,Q9NPI5,P08238,O00571,P07900,P0DMV8,O15523,P11142,Q01813,Q14204,P33993,Q9P2D7,P53365,Q8IUG5,O43143,Q5HY92,P08069,Q149M9,Q9HCE1,Q15569,Q13043,Q13557,P38606,O15264,P57735,O95342,P12883,Q9BVA1,Q13283,Q9Y230,Q9BQE3,P49674,Q3ZCM7,Q56UN5,P49591,Q96DT5
GO:MF	structural constituent of cytoskeleton	GO:0005200	0.00022966516428581574	3.6389048737896013	105	220	10	18126	Q9Y490,Q13813,P02533,Q15149,Q9BVA1,P04259,P08779,P08670,Q9BQE3,Q3ZCM7
GO:MF	adenyl ribonucleotide binding	GO:0032559	0.0002725626795271472	3.564533609928387	1560	220	42	18126	Q02790,P53396,P26640,P49588,P33991,Q00839,Q9BYP7,Q9BYK8,Q16644,P13535,Q9NVV4,Q9BUQ8,Q9NPI5,P08238,O00571,P07900,P0DMV8,O15523,P11142,Q01813,Q14204,P33993,Q9P2D7,Q8IUG5,O43143,Q5HY92,P08069,Q149M9,Q9HCE1,Q15569,Q13043,Q13557,P38606,O15264,O95342,P12883,Q13283,Q9Y230,P49674,Q56UN5,P49591,Q96DT5
GO:MF	purine ribonucleotide binding	GO:0032555	0.00028947138972544237	3.53839435386532	1913	220	48	18126	Q02790,P53396,P26640,P13639,P49588,P33991,Q00839,Q9BYP7,Q9BYK8,Q16644,P13535,Q9NVV4,Q9BUQ8,Q9NPI5,P08238,O00571,P07900,P0DMV8,O15523,P11142,Q01813,Q14204,P33993,Q9P2D7,P53365,Q8IUG5,O43143,Q5HY92,P08069,Q149M9,Q9HCE1,Q15569,Q13043,Q13557,P38606,O15264,P57735,O95342,P12883,Q9BVA1,Q13283,Q9Y230,Q9BQE3,P49674,Q3ZCM7,Q56UN5,P49591,Q96DT5
GO:MF	adenyl nucleotide binding	GO:0030554	0.0003279082395858942	3.484247670364096	1571	220	42	18126	Q02790,P53396,P26640,P49588,P33991,Q00839,Q9BYP7,Q9BYK8,Q16644,P13535,Q9NVV4,Q9BUQ8,Q9NPI5,P08238,O00571,P07900,P0DMV8,O15523,P11142,Q01813,Q14204,P33993,Q9P2D7,Q8IUG5,O43143,Q5HY92,P08069,Q149M9,Q9HCE1,Q15569,Q13043,Q13557,P38606,O15264,O95342,P12883,Q13283,Q9Y230,P49674,Q56UN5,P49591,Q96DT5
GO:MF	purine nucleotide binding	GO:0017076	0.00035198258321589185	3.4534788257274616	1926	220	48	18126	Q02790,P53396,P26640,P13639,P49588,P33991,Q00839,Q9BYP7,Q9BYK8,Q16644,P13535,Q9NVV4,Q9BUQ8,Q9NPI5,P08238,O00571,P07900,P0DMV8,O15523,P11142,Q01813,Q14204,P33993,Q9P2D7,P53365,Q8IUG5,O43143,Q5HY92,P08069,Q149M9,Q9HCE1,Q15569,Q13043,Q13557,P38606,O15264,P57735,O95342,P12883,Q9BVA1,Q13283,Q9Y230,Q9BQE3,P49674,Q3ZCM7,Q56UN5,P49591,Q96DT5
GO:MF	ribonucleotide binding	GO:0032553	0.0003681063817223802	3.4340266532874	1929	220	48	18126	Q02790,P53396,P26640,P13639,P49588,P33991,Q00839,Q9BYP7,Q9BYK8,Q16644,P13535,Q9NVV4,Q9BUQ8,Q9NPI5,P08238,O00571,P07900,P0DMV8,O15523,P11142,Q01813,Q14204,P33993,Q9P2D7,P53365,Q8IUG5,O43143,Q5HY92,P08069,Q149M9,Q9HCE1,Q15569,Q13043,Q13557,P38606,O15264,P57735,O95342,P12883,Q9BVA1,Q13283,Q9Y230,Q9BQE3,P49674,Q3ZCM7,Q56UN5,P49591,Q96DT5
GO:MF	drug binding	GO:0008144	0.0010631095999592978	2.9734219601202656	1762	220	44	18126	Q02790,P53396,P49327,P26640,P49588,P33991,Q00839,Q9BYP7,Q9BYK8,Q16644,P13535,Q9NVV4,Q9BUQ8,Q9NPI5,P08238,O00571,P07900,P0DMV8,O15523,P11142,Q01813,Q14204,P33993,Q9P2D7,P10826,Q8IUG5,O43143,Q5HY92,P08069,Q149M9,Q9HCE1,Q15569,Q13043,Q13557,P38606,O15264,O95342,P12883,Q13283,Q9Y230,P49674,Q56UN5,P49591,Q96DT5
GO:MF	carbohydrate derivative binding	GO:0097367	0.0013754769169712882	2.8615466934721256	2269	220	52	18126	Q02790,P53396,P26640,P13639,P49588,P33991,Q00839,Q9BYP7,Q9BYK8,P12107,Q15465,Q16644,P13535,Q9NVV4,Q9BUQ8,Q9NPI5,P08238,O00571,P07900,P0DMV8,O15523,P11142,Q01813,Q14204,P33993,Q9P2D7,O60462,P53365,Q8IUG5,O43143,Q5HY92,P08069,Q149M9,Q9HCE1,Q15569,Q13043,Q13557,P38606,P04114,O15264,P57735,O95342,P12883,Q9BVA1,Q13283,Q9Y230,Q9BQE3,P49674,Q3ZCM7,Q56UN5,P49591,Q96DT5
GO:MF	heterocyclic compound binding	GO:1901363	0.0014345887085834333	2.8432725917490176	6290	220	109	18126	Q02790,P53396,P27816,P49327,P26640,P21333,P13639,O75179,Q8IWZ3,Q16650,P49588,P33991,Q8WWM7,Q00839,P78344,Q00653,Q9P2N5,Q13263,Q9BYP7,Q8TEQ6,Q9BYK8,Q16644,O00570,P13535,Q9NVV4,O75376,Q9BUQ8,Q6PJP8,Q9NPI5,O00411,P08238,O00571,P23588,P07900,P0DMV8,O15523,Q9UHB9,P11142,P42166,Q01813,Q14204,Q92945,P33993,P52272,Q9NZI5,Q8WXI9,Q9BUI4,Q9P2D7,P10826,Q06787,Q15431,Q9UKV3,Q5F1R6,P54274,Q86T29,Q86TJ2,Q14576,…
GO:MF	organic cyclic compound binding	GO:0097159	0.001555391703780625	2.808160221834478	6377	220	110	18126	Q02790,P53396,P27816,P49327,P26640,P21333,P13639,O75179,Q8IWZ3,Q16650,P49588,P33991,Q8WWM7,Q00839,P78344,Q00653,Q9P2N5,Q13263,Q9BYP7,Q8TEQ6,Q9BYK8,Q9BXB4,Q16644,O00570,P13535,Q9NVV4,O75376,Q9BUQ8,Q6PJP8,Q9NPI5,O00411,P08238,O00571,P23588,P07900,P0DMV8,O15523,Q9UHB9,P11142,P42166,Q01813,Q14204,Q92945,P33993,P52272,Q9NZI5,Q8WXI9,Q9BUI4,Q9P2D7,P10826,Q06787,Q15431,Q9UKV3,Q5F1R6,P54274,Q86T29,Q86TJ2,…
GO:MF	helicase activity	GO:0004386	0.0019239447089279078	2.7158074130427727	163	220	11	18126	P33991,Q9BYK8,Q9BUQ8,O00571,O15523,P33993,O43143,Q9HCE1,P53999,Q13283,Q9Y230
GO:MF	RNA strand annealing activity	GO:0033592	0.0026894171833218698	2.570341824641139	4	220	3	18126	O00571,P23588,Q06787
GO:MF	nucleic acid binding	GO:0003676	0.002861194935307658	2.54345255238543	4361	220	82	18126	Q02790,P27816,P49327,P21333,P13639,O75179,Q8IWZ3,Q16650,P49588,P33991,Q8WWM7,Q00839,P78344,Q00653,Q9P2N5,Q13263,Q8TEQ6,Q9BYK8,O00570,Q9NVV4,O75376,Q9BUQ8,Q6PJP8,O00411,P08238,O00571,P23588,P07900,P0DMV8,O15523,Q9UHB9,P11142,P42166,Q14204,Q92945,P33993,P52272,Q9NZI5,Q8WXI9,Q9BUI4,P10826,Q06787,Q15431,Q9UKV3,Q5F1R6,P54274,Q86T29,Q86TJ2,Q14576,P52740,O43143,P59923,Q8IWY8,Q9HCE1,Q7Z417,Q7Z3I7,Q14781,…
GO:MF	single-stranded DNA binding	GO:0003697	0.004015761754420737	2.3962320607558727	114	220	9	18126	P33991,Q00839,P33993,Q9BUI4,P54274,P53999,Q15365,P22626,P61978
GO:MF	nucleotide binding	GO:0000166	0.004120153636319881	2.385086589267374	2167	220	49	18126	Q02790,P53396,P49327,P26640,P13639,P49588,P33991,Q00839,Q9BYP7,Q9BYK8,Q16644,P13535,Q9NVV4,Q9BUQ8,Q9NPI5,P08238,O00571,P07900,P0DMV8,O15523,P11142,Q01813,Q14204,P33993,Q9P2D7,P53365,Q8IUG5,O43143,Q5HY92,P08069,Q149M9,Q9HCE1,Q15569,Q13043,Q13557,P38606,O15264,P57735,O95342,P12883,Q9BVA1,Q13283,Q9Y230,Q9BQE3,P49674,Q3ZCM7,Q56UN5,P49591,Q96DT5
GO:MF	nucleoside phosphate binding	GO:1901265	0.004172025741145726	2.3796530206666335	2168	220	49	18126	Q02790,P53396,P49327,P26640,P13639,P49588,P33991,Q00839,Q9BYP7,Q9BYK8,Q16644,P13535,Q9NVV4,Q9BUQ8,Q9NPI5,P08238,O00571,P07900,P0DMV8,O15523,P11142,Q01813,Q14204,P33993,Q9P2D7,P53365,Q8IUG5,O43143,Q5HY92,P08069,Q149M9,Q9HCE1,Q15569,Q13043,Q13557,P38606,O15264,P57735,O95342,P12883,Q9BVA1,Q13283,Q9Y230,Q9BQE3,P49674,Q3ZCM7,Q56UN5,P49591,Q96DT5
GO:MF	actin binding	GO:0003779	0.008827838808989739	2.0541456053931877	433	220	17	18126	Q9Y490,P21333,P13639,Q00839,Q6TDP4,Q9NXW9,Q13813,P13535,Q03001,Q9P2M7,O95452,Q8IUG5,P15311,Q9NR64,Q15149,P12883,Q9UI15
GO:MF	cytoskeletal protein binding	GO:0008092	0.010567308536391757	1.9760356121851825	991	220	28	18126	Q02790,Q9Y490,P27816,P21333,P13639,Q00839,Q6TDP4,Q9NXW9,Q13813,P13535,P08238,P07900,Q03001,Q9P2M7,Q06787,P54274,O95452,Q8IUG5,P12270,P15311,Q9NR64,Q13557,P19838,P57735,Q15149,P12883,Q9UI15,Q9Y4F1
GO:MF	protein binding	GO:0005515	0.01161145390519703	1.9351133975334813	12743	220	181	18126	P04264,Q02790,P53396,Q9Y490,P27816,P49327,P26640,Q9ULT8,P21333,Q5SW79,P13639,O75179,Q8IWZ3,Q6P2E9,Q16650,P49321,P33991,Q8WWM7,Q00839,Q6TDP4,Q9H7H0,Q9BSR8,Q9Y5Z7,Q9HCI5,P78344,Q00653,P0C6S8,Q9NXW9,Q13813,Q13263,Q9BYP7,Q63HR2,Q6UXK2,Q6NY19,Q8TEQ6,Q9BYK8,P12107,Q9BV47,Q9HAR2,Q15465,Q16644,O00570,P13535,Q9NVV4,O75376,Q9BUQ8,Q8NEL9,Q6PID8,Q9NPI5,Q0VF96,O00411,P48728,O75473,Q6P1L5,Q17R89,P08238,O00571,…
GO:MF	structural molecule activity	GO:0005198	0.012042512060160578	1.9192829100823623	683	220	22	18126	P04264,Q9Y490,P27816,Q13813,P12107,P13535,P02533,Q03001,O95678,O76015,P12270,Q12797,Q15149,Q9BVA1,P04259,P08779,Q7Z3Z0,P08670,Q9BQE3,P05783,Q3ZCM7,Q5D862
GO:MF	double-stranded RNA binding	GO:0003725	0.01224767838932549	1.9119462262594267	74	220	7	18126	Q00839,P08238,O00571,P23588,Q06787,O43143,P08670
GO:MF	keratin filament binding	GO:1990254	0.013206853852115948	1.8792006280629485	6	220	3	18126	Q7RTS7,P02533,P08670
GO:MF	RNA helicase activity	GO:0003724	0.01587120029864921	1.7993902274122702	77	220	7	18126	Q9BYK8,Q9BUQ8,O00571,O15523,O43143,Q9HCE1,Q13283
GO:MF	protein-containing complex binding	GO:0044877	0.0390261630548695	1.4086441452601561	1241	220	31	18126	Q7RTS7,Q9Y490,P21333,P13639,Q00839,Q6TDP4,Q8TEQ6,P13535,P08238,O00571,P07900,Q9UHB9,O60749,P02533,P11142,Q01813,Q03001,Q8WXI9,Q6KC79,P10826,Q06787,O95452,Q96GF1,P08069,P12270,P15311,Q8WWQ0,P12883,P08670,Q9Y230,Q9UI15
GO:MF	anion binding	GO:0043168	0.04368887776514872	1.359629110856074	2841	220	56	18126	Q02790,P53396,Q9Y490,P49327,P26640,P13639,P49588,P33991,Q00839,Q9BYP7,Q9BYK8,P12107,Q16644,P13535,Q9NVV4,Q9BUQ8,Q9NPI5,Q17R89,P08238,O00571,P07900,P0DMV8,O15523,O60749,P11142,Q01813,Q14204,P33993,Q9P2D7,O60462,P53365,Q8IUG5,O43143,Q5HY92,P08069,Q149M9,Q9HCE1,Q15569,Q13043,Q13557,P38606,P04114,Q9UJZ1,O15264,P57735,O95342,P12883,Q9BVA1,Q13283,Q9Y230,Q9BQE3,P49674,Q3ZCM7,Q56UN5,P49591,Q96DT5
GO:BP	intermediate filament cytoskeleton organization	GO:0045104	0.00001559749050114514	4.806945270182389	50	215	9	17906	Q7RTS7,Q15465,P02533,Q03001,Q15149,P08779,Q7Z3Z0,P08670,P05783
GO:BP	intermediate filament-based process	GO:0045103	0.000018744080652257336	4.7271358557195144	51	215	9	17906	Q7RTS7,Q15465,P02533,Q03001,Q15149,P08779,Q7Z3Z0,P08670,P05783
GO:BP	organelle organization	GO:0006996	0.00006813213145233569	4.166648024336572	3966	215	83	17906	Q7RTS7,Q02790,Q9Y490,P27816,P21333,Q96HE8,P49321,P33991,Q8WWM7,Q00839,Q6TDP4,Q9Y5Z7,Q9NXW9,Q13813,Q13263,Q6ZMC9,Q6NY19,Q15465,O00570,O75376,Q8NEL9,Q6PJP8,Q0VF96,O00411,Q17R89,P08238,O00571,P07900,P0DMV8,P02533,Q03001,Q14204,P33993,Q8WXI9,Q9NRR5,Q9P2D7,Q6KC79,Q06787,Q15431,Q9UKV3,Q2KHM9,Q7Z4H7,P54274,Q86TJ2,P07686,P53365,Q6PI98,Q5HY92,Q6W0C5,Q96NW4,Q15569,Q14781,Q9C010,Q68CP9,P12270,P15311,O15047,…
GO:BP	cellular component organization	GO:0016043	0.00007186774359241921	4.143465990328234	6481	215	117	17906	Q7RTS7,P04264,Q02790,Q9Y490,P27816,P21333,Q96HE8,Q16650,P49321,P33991,Q8WWM7,Q00839,Q6TDP4,Q9Y5Z7,Q86YZ3,P78344,Q00653,Q9NXW9,Q13813,Q13263,Q6UXK2,Q6ZMC9,Q6NY19,Q8TEQ6,P12107,Q9HAR2,Q15465,O00570,O75376,Q9BUQ8,Q8NEL9,Q6PJP8,Q0VF96,O00411,Q17R89,P08238,O00571,P23588,P07900,P0DMV8,O60749,P02533,P11142,Q01813,Q03001,Q14204,P33993,Q9NZI5,Q8WXI9,Q9NRR5,Q9P2D7,Q6KC79,Q06787,O60462,Q15431,Q9UKV3,Q2KHM9,…
GO:BP	cellular component organization or biogenesis	GO:0071840	0.00020129946049851226	3.6961573890598456	6667	215	118	17906	Q7RTS7,P04264,Q02790,Q9Y490,P27816,P21333,Q96HE8,Q16650,P49321,P33991,Q8WWM7,Q00839,Q6TDP4,Q9Y5Z7,Q86YZ3,P78344,Q00653,Q9NXW9,Q13813,Q13263,Q6UXK2,Q6ZMC9,Q6NY19,Q8TEQ6,P12107,Q9HAR2,Q15465,O00570,O75376,Q9BUQ8,Q8NEL9,Q6PJP8,Q0VF96,O00411,Q17R89,P08238,O00571,P23588,P07900,P0DMV8,O60749,P02533,P11142,Q01813,Q03001,Q14204,P33993,Q9NZI5,Q8WXI9,Q9NRR5,Q9P2D7,Q6KC79,Q06787,O60462,Q15431,Q9UKV3,Q2KHM9,…
GO:BP	cytoskeleton organization	GO:0007010	0.0002753167169948876	3.560167417817655	1371	215	40	17906	Q7RTS7,Q02790,Q9Y490,P27816,P21333,Q00839,Q6TDP4,Q9NXW9,Q13813,Q6ZMC9,Q6NY19,Q15465,O75376,Q0VF96,Q17R89,P0DMV8,P02533,Q03001,Q14204,Q9P2D7,Q2KHM9,Q7Z4H7,P54274,P53365,Q5HY92,Q15569,P12270,P15311,Q9NR64,Q8WWQ0,Q15149,Q9BVA1,P04259,P08779,Q7Z3Z0,P08670,Q9BQE3,P05783,Q3ZCM7,Q9Y4F1
GO:BP	regulation of cellular component organization	GO:0051128	0.0013020773981132672	2.8853631996584164	2541	215	58	17906	Q02790,P27816,P21333,Q16650,Q8WWM7,Q00839,P78344,Q9NXW9,Q13813,Q13263,Q6UXK2,Q6ZMC9,Q6NY19,Q9HAR2,Q8NEL9,Q0VF96,Q17R89,O00571,P07900,P0DMV8,P11142,Q14204,Q9NRR5,Q6KC79,Q06787,O60462,P54274,Q86TJ2,Q9Y6Q2,P07686,P53365,P08069,Q9HCE1,Q96NW4,Q15569,P43146,Q9C010,P12270,P15311,O15047,Q8NHM5,Q12797,Q13557,Q9NP74,Q9UP52,Q9NT68,Q9HCD6,Q8WWQ0,O95071,Q9BVA1,Q13283,P22626,P08670,Q9Y230,Q99961,P61978,Q9Y4F1,…
GO:BP	chromosome organization	GO:0051276	0.014061285831530112	1.8519749635263894	1254	215	34	17906	P49321,P33991,Q00839,Q9Y5Z7,Q9NXW9,Q13263,O00570,O75376,Q6PJP8,P08238,O00571,P07900,P33993,Q8WXI9,Q6KC79,Q06787,Q15431,Q9UKV3,P54274,Q86TJ2,Q6PI98,Q6W0C5,Q14781,Q9C010,Q68CP9,P12270,O15047,Q8NHM5,Q13557,P53999,O95071,Q13283,P22626,Q9Y230
GO:BP	cornification	GO:0070268	0.017987549297176744	1.745028002814199	112	215	9	17906	Q7RTS7,P04264,P02533,O95678,O76015,P04259,P08779,Q7Z3Z0,P05783
GO:BP	establishment of skin barrier	GO:0061436	0.018276025325058398	1.7381182488147624	24	215	5	17906	P04264,Q86YZ3,Q9NZI5,P08779,Q5D862
GO:BP	positive regulation of protein import into nucleus	GO:0042307	0.01923502111804797	1.7159073325468372	41	215	6	17906	P21333,Q13263,Q15465,P08238,P12270,O95071
GO:BP	positive regulation of protein import	GO:1904591	0.025563625870007725	1.5923775470842134	43	215	6	17906	P21333,Q13263,Q15465,P08238,P12270,O95071
GO:BP	regulation of protein import	GO:1904589	0.02736216471557063	1.5628495470528716	65	215	7	17906	P21333,Q13263,Q15465,P08238,P11142,P12270,O95071
GO:BP	skin development	GO:0043588	0.02925192329152195	1.533845574113933	420	215	17	17906	Q7RTS7,P04264,Q86YZ3,Q5T751,Q15465,O75473,P02533,O95678,Q9NZI5,O76015,Q13043,Q8TEL6,P04259,P08779,Q7Z3Z0,P05783,Q5D862
GO:BP	regulation of water loss via skin	GO:0033561	0.03370924819118031	1.4722509333307874	27	215	5	17906	P04264,Q86YZ3,Q9NZI5,P08779,Q5D862
GO:BP	positive regulation of nucleocytoplasmic transport	GO:0046824	0.03695954506249975	1.4322733831787156	68	215	7	17906	P21333,Q9P2N5,Q13263,Q15465,P08238,P12270,O95071
GO:BP	epidermis development	GO:0008544	0.037235632156426425	1.4290412686578025	473	215	18	17906	Q7RTS7,P04264,Q86YZ3,Q5T751,Q15465,O75473,P02533,O95678,Q9NZI5,O76015,Q5T750,Q13043,Q8TEL6,P04259,P08779,Q7Z3Z0,P05783,Q5D862
GO:CC	supramolecular complex	GO:0099080	1.5876905797939943e-8	7.7992341319981	1308	229	46	18856	Q7RTS7,P04264,A0A286YF60,Q02790,P27816,P21333,Q5SW79,Q6P2E9,Q8WWM7,Q00839,A0A286YF01,P12107,P13535,O00571,O15523,P02533,Q03001,Q14204,Q92945,O95678,O76015,Q9P2D7,Q06787,Q7Z4H7,O95452,Q8IUG5,Q9UHQ1,Q5HY92,Q9HCE1,Q7Z417,P12270,P15311,Q15149,P12883,Q9BVA1,P04259,Q13283,Q15365,P08779,Q7Z3Z0,P08670,Q9BQE3,P05783,P61978,Q3ZCM7,Q96DT5
GO:CC	non-membrane-bounded organelle	GO:0043228	5.874239044193016e-7	6.231048384428538	4964	229	102	18856	Q7RTS7,P04264,A0A286YF60,Q02790,Q9Y490,P27816,P21333,Q5SW79,P13639,O75179,Q6P2E9,P49321,P33991,Q8WWM7,Q00839,Q6TDP4,Q9H7H0,Q00653,Q9NXW9,Q13813,Q13263,A0A286YF01,Q6NY19,O00570,P13535,O75376,Q9BUQ8,Q6PJP8,Q0VF96,O00411,O00571,P0DMV8,O15523,Q9UHB9,P02533,P11142,P42166,Q03001,Q14204,Q92945,P33993,P52272,Q9P2M7,O95678,Q9NZI5,Q8WXI9,Q9NRR5,O76015,O95704,Q9P2D7,Q6KC79,P10826,Q06787,Q15431,Q9UKV3,Q5F1R6…
GO:CC	intracellular non-membrane-bounded organelle	GO:0043232	0.0000011965547175711173	5.922067436627772	4954	229	101	18856	Q7RTS7,P04264,A0A286YF60,Q02790,Q9Y490,P27816,P21333,Q5SW79,P13639,O75179,Q6P2E9,P49321,P33991,Q8WWM7,Q00839,Q6TDP4,Q9H7H0,Q00653,Q9NXW9,Q13813,Q13263,A0A286YF01,Q6NY19,O00570,P13535,O75376,Q9BUQ8,Q6PJP8,Q0VF96,O00411,O00571,P0DMV8,O15523,Q9UHB9,P02533,P11142,P42166,Q03001,Q14204,Q92945,P33993,P52272,Q9P2M7,O95678,Q9NZI5,Q8WXI9,Q9NRR5,O76015,O95704,Q9P2D7,Q6KC79,P10826,Q06787,Q15431,Q9UKV3,Q5F1R6…
GO:CC	polymeric cytoskeletal fiber	GO:0099513	0.0000012366305515642346	5.907760028246445	762	229	31	18856	Q7RTS7,P04264,A0A286YF60,Q02790,P27816,P21333,Q5SW79,Q00839,A0A286YF01,P02533,Q03001,Q14204,O95678,O76015,Q9P2D7,Q7Z4H7,O95452,Q8IUG5,Q9UHQ1,Q5HY92,P15311,Q15149,Q9BVA1,P04259,P08779,Q7Z3Z0,P08670,Q9BQE3,P05783,Q3ZCM7,Q96DT5
GO:CC	cytosol	GO:0005829	0.0000022889645534147917	5.640360932697041	5154	229	103	18856	Q7RTS7,P04264,Q02790,P53396,Q9Y490,P27816,P49327,P26640,P21333,Q5SW79,P13639,Q6P2E9,P49588,Q8WWM7,Q9NTJ4,Q9Y5Z7,P78344,Q00653,Q13813,Q9BYP7,Q8TEQ6,Q9BXB4,Q15465,Q16644,P13535,O75376,Q8NEL9,P40261,Q9NPI5,Q17R89,P08238,O00571,P23588,P07900,P0DMV8,O15523,Q9UHB9,O60749,P02533,P11142,Q01813,Q03001,Q14204,Q92945,P33993,O95678,Q9NZI5,Q9NRR5,Q9BUI4,O76015,O95704,Q6KC79,O15417,Q06787,Q9UKV3,Q2KHM9,Q7Z4H7,…
GO:CC	supramolecular fiber	GO:0099512	0.000014899138277505747	4.82683884918145	993	229	34	18856	Q7RTS7,P04264,A0A286YF60,Q02790,P27816,P21333,Q5SW79,Q00839,A0A286YF01,P12107,P13535,P02533,Q03001,Q14204,O95678,O76015,Q9P2D7,Q7Z4H7,O95452,Q8IUG5,Q9UHQ1,Q5HY92,P15311,Q15149,P12883,Q9BVA1,P04259,P08779,Q7Z3Z0,P08670,Q9BQE3,P05783,Q3ZCM7,Q96DT5
GO:CC	supramolecular polymer	GO:0099081	0.00001807608078522983	4.742895726396981	1001	229	34	18856	Q7RTS7,P04264,A0A286YF60,Q02790,P27816,P21333,Q5SW79,Q00839,A0A286YF01,P12107,P13535,P02533,Q03001,Q14204,O95678,O76015,Q9P2D7,Q7Z4H7,O95452,Q8IUG5,Q9UHQ1,Q5HY92,P15311,Q15149,P12883,Q9BVA1,P04259,P08779,Q7Z3Z0,P08670,Q9BQE3,P05783,Q3ZCM7,Q96DT5
GO:CC	intermediate filament	GO:0005882	0.00002503759014292885	4.601407474103516	218	229	15	18856	Q7RTS7,P04264,A0A286YF60,A0A286YF01,P02533,Q03001,O95678,O76015,Q9UHQ1,Q15149,P04259,P08779,Q7Z3Z0,P08670,P05783
GO:CC	intermediate filament cytoskeleton	GO:0045111	0.00018103853192124147	3.742228980822489	254	229	15	18856	Q7RTS7,P04264,A0A286YF60,A0A286YF01,P02533,Q03001,O95678,O76015,Q9UHQ1,Q15149,P04259,P08779,Q7Z3Z0,P08670,P05783
GO:CC	extracellular exosome	GO:0070062	0.0002456645223052282	3.6096575577225014	2144	229	52	18856	Q7RTS7,P04264,Q02790,P53396,Q9Y490,P49327,P21333,P13639,P49588,Q68D91,Q86YZ3,Q13813,Q9BV47,Q9BUQ8,P08238,O00571,P07900,P0DMV8,P02533,P11142,Q01813,Q14204,P52272,O95678,P30154,O76015,Q6KC79,Q8WVQ1,P07686,Q14764,P15311,P53999,P38606,P04114,P57735,O95342,Q15149,Q8NC51,P04259,Q15365,P30041,P22626,P08779,Q7Z3Z0,P08670,A5A3E0,Q9Y230,P05783,P61978,Q3ZCM7,P49591,Q9Y263
GO:CC	extracellular vesicle	GO:1903561	0.0003400389016217392	3.46847139533065	2167	229	52	18856	Q7RTS7,P04264,Q02790,P53396,Q9Y490,P49327,P21333,P13639,P49588,Q68D91,Q86YZ3,Q13813,Q9BV47,Q9BUQ8,P08238,O00571,P07900,P0DMV8,P02533,P11142,Q01813,Q14204,P52272,O95678,P30154,O76015,Q6KC79,Q8WVQ1,P07686,Q14764,P15311,P53999,P38606,P04114,P57735,O95342,Q15149,Q8NC51,P04259,Q15365,P30041,P22626,P08779,Q7Z3Z0,P08670,A5A3E0,Q9Y230,P05783,P61978,Q3ZCM7,P49591,Q9Y263
GO:CC	extracellular organelle	GO:0043230	0.00036463653249689743	3.4381398220579067	2172	229	52	18856	Q7RTS7,P04264,Q02790,P53396,Q9Y490,P49327,P21333,P13639,P49588,Q68D91,Q86YZ3,Q13813,Q9BV47,Q9BUQ8,P08238,O00571,P07900,P0DMV8,P02533,P11142,Q01813,Q14204,P52272,O95678,P30154,O76015,Q6KC79,Q8WVQ1,P07686,Q14764,P15311,P53999,P38606,P04114,P57735,O95342,Q15149,Q8NC51,P04259,Q15365,P30041,P22626,P08779,Q7Z3Z0,P08670,A5A3E0,Q9Y230,P05783,P61978,Q3ZCM7,P49591,Q9Y263
GO:CC	cytoplasmic stress granule	GO:0010494	0.0003963194525949271	3.4019546106148355	65	229	8	18856	Q8WWM7,O00571,Q92945,Q06787,Q9HCE1,Q7Z417,Q13283,P61978
GO:CC	vesicle lumen	GO:0031983	0.0008336732655527227	3.0790041253460667	325	229	16	18856	P53396,P13639,Q86YZ3,Q13813,P08238,O00571,P07900,P11142,Q14204,Q8WVQ1,P07686,Q14764,P19838,P04114,P20933,P30041
GO:CC	ficolin-1-rich granule	GO:0101002	0.0009511312345231694	3.021759556146605	124	229	10	18856	P04264,P53396,P13639,P08238,O00571,P07900,P0DMV8,P11142,Q8WVQ1,Q14764
GO:CC	ficolin-1-rich granule lumen	GO:1904813	0.0009511312345231694	3.021759556146605	124	229	10	18856	P04264,P53396,P13639,P08238,O00571,P07900,P0DMV8,P11142,Q8WVQ1,Q14764
GO:CC	cytoskeleton	GO:0005856	0.0012363570617390214	2.9078560862467286	2263	229	52	18856	Q7RTS7,P04264,A0A286YF60,Q02790,Q9Y490,P27816,P21333,Q5SW79,Q00839,Q6TDP4,Q13813,A0A286YF01,Q6NY19,P13535,O75376,Q0VF96,P0DMV8,P02533,Q03001,Q14204,Q9P2M7,O95678,O76015,O95704,Q9P2D7,Q2KHM9,Q7Z4H7,P54274,O95452,Q8IUG5,Q9UHQ1,Q5HY92,Q14764,P12270,P15311,Q9NR64,Q9UJZ1,Q15149,P12883,Q9BVA1,P04259,P08779,Q7Z3Z0,P08670,Q9Y230,Q99961,Q9BQE3,P05783,P61978,Q3ZCM7,Q9Y4F1,Q96DT5
GO:CC	nucleus	GO:0005634	0.002074870663955137	2.6830089696416337	7486	229	124	18856	P04264,Q02790,P53396,P21333,P13639,O75179,Q6P2E9,Q16650,Q6J272,P49321,P33991,Q8WWM7,Q00839,Q9NTJ4,Q9H7H0,Q9Y5Z7,Q9HCI5,Q86YZ3,Q00653,Q9NXW9,Q9P2N5,Q13263,Q8TEQ6,Q9BYK8,Q9BXB4,Q9BV47,Q16644,O00570,O75376,Q9BUQ8,Q6PID8,Q6PJP8,Q9NPI5,P48728,P08238,O00571,P07900,P0DMV8,O15523,Q9UHB9,O15355,P02533,P11142,P42166,Q01813,Q03001,Q92945,P33993,P52272,Q9NZI5,Q8WXI9,Q9NRR5,Q9BUI4,O95704,Q6KC79,O15417,P10826,…
GO:CC	secretory granule lumen	GO:0034774	0.0030052708268296906	2.522116384460645	319	229	15	18856	P53396,P13639,Q86YZ3,Q13813,P08238,O00571,P07900,P11142,Q14204,Q8WVQ1,P07686,Q14764,P19838,P20933,P30041
GO:CC	cytoplasmic vesicle lumen	GO:0060205	0.0034857985391414073	2.457697716442172	323	229	15	18856	P53396,P13639,Q86YZ3,Q13813,P08238,O00571,P07900,P11142,Q14204,Q8WVQ1,P07686,Q14764,P19838,P20933,P30041
GO:CC	intracellular	GO:0005622	0.003687448183687784	2.4332740737111576	14626	229	203	18856	Q7RTS7,P04264,A0A286YF60,Q02790,P53396,Q9Y490,P27816,P49327,P26640,P21333,Q5SW79,P13639,O75179,Q8IWZ3,Q6P2E9,Q16650,P49588,Q6J272,P49321,P33991,Q8N8R3,Q8WWM7,Q00839,Q9NTJ4,Q6TDP4,Q9H7H0,Q9BSR8,Q9Y5Z7,Q9HCI5,Q86YZ3,P78344,Q00653,Q9NXW9,Q13813,Q9P2N5,Q13263,Q9BYP7,A0A286YF01,Q6NY19,Q8TEQ6,Q9BS92,Q9BYK8,Q9BXB4,P12107,Q9BV47,Q15465,Q16644,O00570,P13535,Q9NVV4,O75376,Q9BUQ8,Q8NEL9,Q6PID8,Q6PJP8,Q7Z4J2…
GO:CC	cytoplasmic ribonucleoprotein granule	GO:0036464	0.006174543083505944	2.2093951746924305	222	229	12	18856	Q6P2E9,Q8WWM7,Q00839,O00571,O15523,Q92945,Q06787,Q9HCE1,Q7Z417,Q13283,Q15365,P61978
GO:CC	organelle lumen	GO:0043233	0.009453485683525477	2.0244080291626587	5898	229	101	18856	P04264,Q02790,P53396,P21333,P13639,O75179,Q6P2E9,P49321,P33991,Q8WWM7,Q00839,Q9NTJ4,Q9H7H0,Q9Y5Z7,Q86YZ3,Q00653,Q9NXW9,Q13813,Q9P2N5,Q13263,Q8TEQ6,Q9BYK8,Q9BXB4,P12107,Q9BV47,Q15465,Q16644,O00570,O75376,Q9BUQ8,Q6PID8,Q6PJP8,Q9NPI5,O00411,P48728,P08238,O00571,P07900,P0DMV8,O15523,Q9UHB9,O15355,P11142,Q03001,Q14204,Q92945,P33993,P52272,Q9NZI5,Q8WXI9,Q9NRR5,Q9BUI4,Q6KC79,O15417,P10826,Q06787,Q15431,…
GO:CC	intracellular organelle lumen	GO:0070013	0.009453485683525477	2.0244080291626587	5898	229	101	18856	P04264,Q02790,P53396,P21333,P13639,O75179,Q6P2E9,P49321,P33991,Q8WWM7,Q00839,Q9NTJ4,Q9H7H0,Q9Y5Z7,Q86YZ3,Q00653,Q9NXW9,Q13813,Q9P2N5,Q13263,Q8TEQ6,Q9BYK8,Q9BXB4,P12107,Q9BV47,Q15465,Q16644,O00570,O75376,Q9BUQ8,Q6PID8,Q6PJP8,Q9NPI5,O00411,P48728,P08238,O00571,P07900,P0DMV8,O15523,Q9UHB9,O15355,P11142,Q03001,Q14204,Q92945,P33993,P52272,Q9NZI5,Q8WXI9,Q9NRR5,Q9BUI4,Q6KC79,O15417,P10826,Q06787,Q15431,…
GO:CC	membrane-enclosed lumen	GO:0031974	0.009453485683525477	2.0244080291626587	5898	229	101	18856	P04264,Q02790,P53396,P21333,P13639,O75179,Q6P2E9,P49321,P33991,Q8WWM7,Q00839,Q9NTJ4,Q9H7H0,Q9Y5Z7,Q86YZ3,Q00653,Q9NXW9,Q13813,Q9P2N5,Q13263,Q8TEQ6,Q9BYK8,Q9BXB4,P12107,Q9BV47,Q15465,Q16644,O00570,O75376,Q9BUQ8,Q6PID8,Q6PJP8,Q9NPI5,O00411,P48728,P08238,O00571,P07900,P0DMV8,O15523,Q9UHB9,O15355,P11142,Q03001,Q14204,Q92945,P33993,P52272,Q9NZI5,Q8WXI9,Q9NRR5,Q9BUI4,Q6KC79,O15417,P10826,Q06787,Q15431,…
GO:CC	ribonucleoprotein granule	GO:0035770	0.009546416971126794	2.0201596003170814	232	229	12	18856	Q6P2E9,Q8WWM7,Q00839,O00571,O15523,Q92945,Q06787,Q9HCE1,Q7Z417,Q13283,Q15365,P61978
GO:CC	nuclear periphery	GO:0034399	0.011623038445317736	1.9346803256857463	132	229	9	18856	Q00839,P52272,Q9UHQ1,Q5HY92,P12270,Q15233,P22626,P08670,Q9Y230
GO:CC	nucleoplasm	GO:0005654	0.0208560128253995	1.68076871477037	4012	229	74	18856	Q02790,P53396,O75179,Q6P2E9,P49321,P33991,Q8WWM7,Q00839,Q9NTJ4,Q9H7H0,Q9Y5Z7,Q00653,Q9P2N5,Q13263,Q8TEQ6,Q9BYK8,Q9BXB4,Q9BV47,Q16644,O75376,Q9BUQ8,Q6PID8,Q6PJP8,Q9NPI5,P48728,P08238,O00571,P07900,P0DMV8,O15523,O15355,P11142,Q03001,Q92945,P33993,P52272,Q9NZI5,Q8WXI9,Q9NRR5,Q9BUI4,Q6KC79,O15417,P10826,Q06787,Q9UKV3,Q7Z4H7,P54274,Q86TJ2,Q6PI98,Q9UHQ1,O43143,Q7Z417,Q8IWE2,Q14781,Q68CP9,P12270,Q13043,…
GO:CC	intracellular organelle	GO:0043229	0.0267631517199482	1.572462743894384	12840	229	182	18856	Q7RTS7,P04264,A0A286YF60,Q02790,P53396,Q9Y490,P27816,P49327,P21333,Q5SW79,P13639,O75179,Q6P2E9,Q16650,P49588,Q6J272,P49321,P33991,Q8N8R3,Q8WWM7,Q00839,Q9NTJ4,Q6TDP4,Q9H7H0,Q9BSR8,Q9Y5Z7,Q9HCI5,Q86YZ3,Q00653,Q9NXW9,Q13813,Q9P2N5,Q13263,A0A286YF01,Q6NY19,Q8TEQ6,Q9BS92,Q9BYK8,Q9BXB4,P12107,Q9BV47,Q15465,Q16644,O00570,P13535,Q9NVV4,O75376,Q9BUQ8,Q6PID8,Q6PJP8,Q7Z4J2,Q9NPI5,Q0VF96,O00411,P48728,O75473…
GO:CC	nuclear lumen	GO:0031981	0.030040165005457805	1.5222976861564512	4780	229	84	18856	Q02790,P53396,P21333,O75179,Q6P2E9,P49321,P33991,Q8WWM7,Q00839,Q9NTJ4,Q9H7H0,Q9Y5Z7,Q00653,Q9NXW9,Q9P2N5,Q13263,Q8TEQ6,Q9BYK8,Q9BXB4,Q9BV47,Q16644,O00570,O75376,Q9BUQ8,Q6PID8,Q6PJP8,Q9NPI5,P48728,P08238,O00571,P07900,P0DMV8,O15523,Q9UHB9,O15355,P11142,Q03001,Q92945,P33993,P52272,Q9NZI5,Q8WXI9,Q9NRR5,Q9BUI4,Q6KC79,O15417,P10826,Q06787,Q15431,Q9UKV3,Q5F1R6,Q7Z4H7,P54274,Q86TJ2,Q6PI98,Q9UHQ1,O43143,…
GO:CC	ribonucleoprotein complex	GO:1990904	0.04267925519107828	1.3697831681891612	697	229	21	18856	P13639,Q00839,Q9BUQ8,O00571,P23588,P0DMV8,Q9UHB9,P11142,P52272,Q06787,Q14576,O43143,Q7Z417,P41214,Q13283,P22626,P08670,Q9Y230,P61978,Q96GA3,Q96CB9
KEGG	Estrogen signaling pathway	KEGG:04915	0.0007119742423304113	3.1475357179026333	137	99	10	7788	Q02790,P08238,P07900,P0DMV8,P02533,P11142,O76015,P08779,Q7Z3Z0,P05783
KEGG	Spliceosome	KEGG:03040	0.003999799365815128	2.397961792798215	134	99	9	7788	Q00839,Q9BUQ8,P0DMV8,P11142,P52272,Q9UKV3,O43143,Q15365,P61978
REAC	HSP90 chaperone cycle for steroid hormone receptors (SHR)	REAC:R-HSA-3371497	0.000020886138840671876	4.6801418393485745	57	141	9	10594	Q02790,P08238,P07900,P0DMV8,P11142,Q14204,Q9BVA1,Q9BQE3,Q3ZCM7
REAC	HSF1-dependent transactivation	REAC:R-HSA-3371571	0.00021735053110883486	3.662839294247681	24	141	6	10594	Q02790,P08238,P07900,P0DMV8,P11142,Q13557
REAC	Attenuation phase	REAC:R-HSA-3371568	0.0002784078982633317	3.55531844821548	14	141	5	10594	Q02790,P08238,P07900,P0DMV8,P11142
REAC	Cellular responses to external stimuli	REAC:R-HSA-8953897	0.002819237531450076	2.5498683316302873	490	141	20	10594	Q02790,Q16644,P08238,P07900,P0DMV8,P11142,Q14204,P54274,Q16143,Q9HCE1,Q14781,P12270,Q13557,P19838,P38606,Q9BVA1,P30041,Q9BQE3,Q3ZCM7,Q96A05
REAC	Formation of the cornified envelope	REAC:R-HSA-6809371	0.002972696734366169	2.5268493939599637	128	141	10	10594	Q7RTS7,P04264,Q5T751,P02533,O95678,O76015,P04259,P08779,Q7Z3Z0,P05783
REAC	Chaperone Mediated Autophagy	REAC:R-HSA-9613829	0.003360915447278073	2.4735424132200383	22	141	5	10594	P08238,P07900,P11142,O60664,P08670
REAC	Cellular responses to stress	REAC:R-HSA-2262752	0.006687899573859274	2.1747102569276247	476	141	19	10594	Q02790,Q16644,P08238,P07900,P0DMV8,P11142,Q14204,P54274,Q9HCE1,Q14781,P12270,Q13557,P19838,P38606,Q9BVA1,P30041,Q9BQE3,Q3ZCM7,Q96A05
REAC	Uptake and function of diphtheria toxin	REAC:R-HSA-5336415	0.017648745100489187	1.753286169330446	6	141	3	10594	P13639,P08238,P07900
REAC	Neutrophil degranulation	REAC:R-HSA-6798695	0.02307657798533003	1.6368285920619667	476	141	18	10594	P04264,P53396,P13639,Q86YZ3,Q13813,P08238,O00571,P07900,P0DMV8,P11142,Q14204,Q8WVQ1,P07686,Q14764,P19838,P20933,P30041,Q5D862
HPA	appendix; lymphoid tissue[Uncertain,Medium]	HPA:002020_02	0.037231900685414585	1.4290847925187211	1186	118	30	9494	Q9Y490,Q6P2E9,P49588,P33991,Q00839,Q9BSR8,Q8TEQ6,Q9HAR2,O00411,P48728,O00571,O15523,P11142,Q01813,P52272,Q9UKV3,Q460N5,P46093,P53999,Q86V20,Q9HCD6,Q9UJZ1,Q13283,Q15365,O60664,P30041,P22626,Q9BQE3,P61978,P49591
HP	Nail dystrophy	HP:0008404	0.0021491838936659163	2.6677264227647184	107	74	11	4225	Q7RTS7,P04264,P21333,Q00653,P02533,Q03001,Q5F1R6,O95452,Q15149,P04259,P08779
HP	Onychogryposis	HP:0001805	0.028003597030349516	1.552786180439987	21	74	5	4225	P02533,O95452,Q15149,P04259,P08779
