# Supplementary material for: Hsp90 co-chaperone FKBP4 facilitates CCT8 folding and connects Hsp90 to chaperonin-dependent proteostasis
Source: J Biol Chem. 2025 Nov 5;301(12):110914. doi: 10.1016/j.jbc.2025.110914 (PMC12718141; doi:10.1016/j.jbc.2025.110914)
Supplement: File S8 [file mmc9.csv]

source	term_name	term_id	adjusted_p_value	negative_log10_of_adjusted_p_value	term_size	query_size	intersection_size	effective_domain_size	intersections
GO:MF	cadherin binding	GO:0045296	1.637565495480006e-7	6.785801321103065	330	215	21	18126	Q9Y490,P49327,P21333,P13639,P42166,P53365,Q8NC51,P35579,Q7Z2W4,Q6Y7W6,Q14008,P51610,Q00341,Q5T6F2,Q14160,P29317,O00151,P50402,P37802,Q9Y5X3,Q06830
GO:MF	RNA binding	GO:0003723	0.000002811933072768031	5.550995020235939	1914	215	52	18126	Q02790,P49327,P21333,P13639,P49588,Q13263,Q9UKV3,Q5F1R6,P12270,Q13428,Q8NC51,P22626,P08670,P35579,P22314,Q04637,Q14157,Q99613,O75534,P23246,Q7Z2W4,Q6Y7W6,P62979,Q08211,Q5T8P6,P48634,P19338,Q7Z6Z7,P43243,Q00341,Q13435,Q9Y520,Q9C0C9,Q5T6F2,O60841,P55265,Q9HCJ0,Q14152,Q9BXP5,Q9Y2Z2,Q99700,Q08J23,Q8IYD1,Q9P2K8,O15446,Q6PI48,P09651,Q13573,Q9BV44,Q06830,Q07666,Q9BUJ2
GO:MF	cell adhesion molecule binding	GO:0050839	0.00006325497861457101	4.198905286756984	506	215	22	18126	Q9Y490,P49327,P21333,P13639,P42166,P53365,Q8NC51,P35579,Q7Z2W4,Q6Y7W6,Q14008,P51610,Q00341,Q5T6F2,Q14160,P29317,O00151,P50402,P37802,Q9Y5X3,Q06830,P23468
GO:MF	protein binding	GO:0005515	0.0013640024877086144	2.8651848375995264	12743	215	180	18126	Q13085,P11498,Q02790,Q8TF72,Q9Y490,P49327,P21333,P13639,Q6P2E9,Q13263,Q6UXK2,Q15465,P02533,P42166,Q9UKV3,Q5F1R6,Q2KHM9,Q96GF1,P53365,Q8IUG5,Q8IWE2,P12270,Q9HCD6,Q13428,Q8NC51,P04259,P22626,P08779,P08670,A5A3E0,Q9BQE3,P35579,P22314,Q04637,Q14157,Q99613,Q9H2M9,O75534,O14974,P23246,Q7Z2W4,Q6Y7W6,P62979,Q14008,Q08211,Q5T8P6,P51610,P48634,O95819,P19338,Q7Z6Z7,Q9BPX3,P43243,P11274,Q00341,Q13435,O14654,…
GO:MF	structural constituent of cytoskeleton	GO:0005200	0.01355310953304101	1.8679610517925431	105	215	8	18126	Q9Y490,P02533,P04259,P08779,P08670,Q9BQE3,Q01484,Q5TZA2
GO:MF	nucleotide binding	GO:0000166	0.0214132164771924	1.6693180924731192	2167	215	46	18126	Q13085,P11498,Q02790,P49327,P13639,P49588,P53365,Q8IUG5,Q9BQE3,P35579,P22314,Q04637,Q08211,O95819,P11274,Q9C0C9,O15021,O60841,Q5H913,Q96QE3,P29317,Q9Y2Z2,Q8N4T8,P54652,Q7Z406,Q9NRM7,P08237,P42681,Q9UJW2,Q99518,Q8IYD1,Q92878,Q9P2K8,Q8N4N8,P41226,Q9BZC7,A7E2Y1,O43542,Q15772,O76031,Q6PI48,O75582,P13861,Q9NYC9,P51957,P35998
GO:MF	nucleoside phosphate binding	GO:1901265	0.02165568842457499	1.6644280056888436	2168	215	46	18126	Q13085,P11498,Q02790,P49327,P13639,P49588,P53365,Q8IUG5,Q9BQE3,P35579,P22314,Q04637,Q08211,O95819,P11274,Q9C0C9,O15021,O60841,Q5H913,Q96QE3,P29317,Q9Y2Z2,Q8N4T8,P54652,Q7Z406,Q9NRM7,P08237,P42681,Q9UJW2,Q99518,Q8IYD1,Q92878,Q9P2K8,Q8N4N8,P41226,Q9BZC7,A7E2Y1,O43542,Q15772,O76031,Q6PI48,O75582,P13861,Q9NYC9,P51957,P35998
GO:MF	anion binding	GO:0043168	0.02199910412305124	1.657595004738585	2841	215	56	18126	Q13085,P11498,Q02790,Q9Y490,P49327,P13639,P49588,P53365,Q8IUG5,Q9BQE3,P35579,P22314,Q04637,Q08211,O95819,P11274,Q9C0C9,O15021,O60841,Q9BSJ8,Q5H913,Q96QE3,Q15075,O75129,P29317,Q9Y2Z2,Q8N4T8,C9J798,A1X283,P54652,Q7Z406,Q9NRM7,Q9UQC2,P08237,P42681,Q9Y6V0,Q99518,P16109,Q8IYD1,Q92878,Q9P2K8,Q8N4N8,P41226,Q9BZC7,P11717,A7E2Y1,O43542,Q15772,O76031,Q6PI48,O75582,P13861,Q9Y5X3,Q9NYC9,P51957,P35998
GO:MF	purine ribonucleoside triphosphate binding	GO:0035639	0.04790430190205784	1.3196254843216642	1848	215	40	18126	Q13085,P11498,Q02790,P13639,P49588,P53365,Q8IUG5,Q9BQE3,P35579,P22314,Q04637,Q08211,O95819,P11274,Q9C0C9,O15021,O60841,Q5H913,Q96QE3,P29317,P54652,Q7Z406,Q9NRM7,P08237,P42681,Q8IYD1,Q92878,Q9P2K8,Q8N4N8,P41226,Q9BZC7,A7E2Y1,O43542,Q15772,O76031,Q6PI48,O75582,Q9NYC9,P51957,P35998
GO:MF	purine ribonucleotide binding	GO:0032555	0.04814428353534357	1.3174552719130561	1913	215	41	18126	Q13085,P11498,Q02790,P13639,P49588,P53365,Q8IUG5,Q9BQE3,P35579,P22314,Q04637,Q08211,O95819,P11274,Q9C0C9,O15021,O60841,Q5H913,Q96QE3,P29317,P54652,Q7Z406,Q9NRM7,P08237,P42681,Q8IYD1,Q92878,Q9P2K8,Q8N4N8,P41226,Q9BZC7,A7E2Y1,O43542,Q15772,O76031,Q6PI48,O75582,P13861,Q9NYC9,P51957,P35998
GO:BP	mRNA metabolic process	GO:0016071	0.0016011036254276268	2.795580559089435	867	217	29	17906	P21333,Q6P2E9,Q9UKV3,Q8NC51,P22626,P08670,Q04637,O75534,P23246,Q7Z2W4,Q6Y7W6,P62979,Q08211,Q5T8P6,P19338,Q13435,P55265,Q9HCJ0,Q9BXP5,Q08J23,Q8IYD1,Q8ND04,P09651,Q13573,Q6IEG0,Q07666,Q9BUJ2,P35998,Q9NZN8
GO:BP	regulation of RNA export from nucleus	GO:0046831	0.0031179728098626454	2.5061276763755616	17	217	5	17906	P12270,Q08211,Q5T8P6,Q08J23,Q07666
GO:BP	regulation of nucleocytoplasmic transport	GO:0046822	0.0033639812541806898	2.473146432977743	116	217	10	17906	P21333,Q13263,Q15465,P12270,O14974,Q08211,Q5T8P6,Q08J23,P50402,Q07666
GO:BP	positive regulation of nucleocytoplasmic transport	GO:0046824	0.0036794974896665156	2.434211489034808	68	217	8	17906	P21333,Q13263,Q15465,P12270,Q08211,Q5T8P6,P50402,Q07666
GO:BP	regulation of nucleobase-containing compound transport	GO:0032239	0.00574431595497147	2.240761680582107	19	217	5	17906	P12270,Q08211,Q5T8P6,Q08J23,Q07666
GO:BP	cytoskeleton organization	GO:0007010	0.019152030665395902	1.7177851715637316	1371	217	36	17906	Q02790,Q8TF72,Q9Y490,P21333,Q15465,P02533,Q2KHM9,P53365,P12270,P04259,P08779,P08670,Q9BQE3,P35579,O14974,Q14008,P11274,O15021,Q01484,O00423,Q5TZA2,Q13829,A1X283,Q9UPY8,Q7Z406,Q9Y6V0,Q8IYW2,Q96T17,A1A4S6,Q96PE2,Q8N4N8,O60292,P20929,O43542,O14613,O00151
GO:BP	regulation of translation	GO:0006417	0.021274210808420024	1.6721465416032084	448	217	18	17906	P13639,P49588,P12270,Q13428,P08670,Q04637,Q99613,Q6Y7W6,Q08211,P19338,P43243,O60841,L0R8F8,Q9HCJ0,Q99700,Q9P2K8,Q07666,Q9NZN8
GO:BP	viral process	GO:0016032	0.024281398221416922	1.614726308438549	838	217	26	17906	P11498,Q9Y490,Q13263,P12270,P08670,Q04637,Q7Z2W4,P62979,Q08211,P51610,Q13435,Q5T4S7,Q14160,P55265,O95373,Q14152,Q15075,Q86XT2,P29317,Q14005,Q92878,Q9P2K8,P11717,P09651,Q13573,P15144
GO:BP	regulation of cellular amide metabolic process	GO:0034248	0.028554611293867403	1.5443237473912588	503	217	19	17906	P13639,P49588,P12270,Q13428,P08670,Q04637,Q99613,Q6Y7W6,Q08211,P19338,P43243,O60841,L0R8F8,Q9HCJ0,Q99700,Q9P2K8,Q9BZC7,Q07666,Q9NZN8
GO:CC	cytosol	GO:0005829	0.0000017289120073707935	5.762227109494013	5154	228	103	18856	Q13085,P11498,Q02790,Q9Y490,P49327,P21333,P13639,Q6P2E9,P49588,Q15465,P40261,P02533,O15417,Q9UKV3,Q2KHM9,P08397,P53365,Q8IWE2,Q13428,Q8NC51,P04259,P08779,P08670,P35579,P22314,Q04637,Q99613,Q9H2M9,O75534,O14974,Q7Z2W4,Q6Y7W6,P62979,Q14008,Q08211,P48634,Q7Z6Z7,Q9BPX3,P11274,Q00341,O14654,P55060,Q9Y520,Q5T4S7,Q9C0C9,O60841,P00915,O95373,Q9UP83,Q01484,Q9HCJ0,Q14152,O00423,Q15075,Q5TZA2,Q9C0H5,Q6IQ26,…
GO:CC	cytoplasm	GO:0005737	0.0000021296234543870234	5.6716971787858315	11634	228	181	18856	Q13085,P11498,Q02790,Q8TF72,Q9Y490,P49327,P21333,P13639,Q6P2E9,P49588,Q86YZ3,Q15465,P40261,P02533,P42166,O15417,Q9UKV3,Q5F1R6,Q2KHM9,P08397,Q96GF1,P53365,Q8IUG5,Q8IWE2,P12270,Q13428,Q8NC51,P04259,P22626,P08779,P08670,A5A3E0,Q9BQE3,Q5D862,P35579,P22314,Q04637,Q14157,Q99613,Q9H2M9,O75534,O14974,P23246,Q7Z2W4,Q6Y7W6,P62979,Q14008,Q08211,P51610,P48634,O95819,P19338,Q7Z6Z7,Q9BPX3,P11274,Q00341,O14654,…
GO:CC	supramolecular complex	GO:0099080	0.000047820770757335905	4.320383428367457	1308	228	39	18856	Q02790,Q8TF72,P21333,Q6P2E9,P02533,Q8IUG5,P12270,P04259,P08779,P08670,Q9BQE3,P35579,O14974,Q6Y7W6,Q14008,Q08211,P19338,A0A286YFG1,Q01484,Q9HCJ0,Q14152,O00423,Q8N0Z2,Q9UPY8,Q6L8H4,Q99700,Q7Z406,Q08J23,Q9Y283,Q8N4N8,A0A286YEV6,P20929,A7E2Y1,O00151,P50402,Q9NYC9,Q8TF09,P35998,Q9NZN8
GO:CC	cytoskeleton	GO:0005856	0.0002045757712270626	3.6891458029086723	2263	228	54	18856	Q13085,Q02790,Q8TF72,Q9Y490,P21333,P02533,Q2KHM9,Q8IUG5,P12270,P04259,P08779,P08670,Q9BQE3,P35579,O14974,Q14008,Q08211,Q5T4S7,A0A286YFG1,Q01484,Q14152,O00423,Q8N0Z2,Q5TZA2,Q9C0H5,Q9NS91,A1X283,P54652,Q9UPY8,Q6L8H4,Q7Z406,Q9UQ26,Q9NRM7,Q9H4H8,Q08J23,Q9Y6V0,Q8IYW2,Q96T17,Q96JN8,Q9Y283,Q5JV73,Q8N4N8,A0A286YEV6,O60292,P20929,Q9BZC7,A7E2Y1,O14613,O00151,P50402,P13861,Q9NYC9,Q8TF09,P51957
GO:CC	intracellular	GO:0005622	0.00028897272725560353	3.5391431432687366	14626	228	205	18856	Q13085,P11498,Q02790,Q8TF72,Q9Y490,P49327,P21333,P13639,Q6P2E9,P49588,Q86YZ3,Q13263,Q15465,P40261,P02533,P42166,O15417,Q9UKV3,Q5F1R6,Q2KHM9,P08397,Q96GF1,P53365,Q8IUG5,Q8IWE2,P12270,Q13428,Q8NC51,P04259,P22626,P08779,P08670,A5A3E0,Q9BQE3,Q5D862,P35579,P22314,Q04637,Q14157,Q99613,Q9H2M9,O75534,O14974,P23246,Q7Z2W4,Q6Y7W6,P62979,Q14008,Q08211,Q5T8P6,P51610,P48634,O95819,P19338,Q7Z6Z7,Q9BPX3,P43243,…
GO:CC	non-membrane-bounded organelle	GO:0043228	0.0004283310563957954	3.3682204356843415	4964	228	93	18856	Q13085,Q02790,Q8TF72,Q9Y490,P21333,P13639,Q6P2E9,Q13263,P02533,P42166,Q9UKV3,Q5F1R6,Q2KHM9,Q8IUG5,P12270,Q9HCD6,Q13428,P04259,P22626,P08779,P08670,Q9BQE3,P35579,P22314,O14974,P23246,Q6Y7W6,P62979,Q14008,Q08211,P19338,Q9BPX3,P11274,Q92750,Q5T4S7,A0A286YFG1,L0R8F8,P55265,P83436,Q8NHR7,Q01484,Q9HCJ0,Q14152,Q96QE3,O00423,Q8N0Z2,Q5TZA2,Q9C0H5,Q9NS91,A1X283,P54652,Q9UPY8,Q6L8H4,Q99700,Q7Z406,Q9UQ26,Q9N…
GO:CC	intracellular non-membrane-bounded organelle	GO:0043232	0.0014879514101679727	2.82741125067218	4954	228	91	18856	Q13085,Q02790,Q8TF72,Q9Y490,P21333,P13639,Q6P2E9,Q13263,P02533,P42166,Q9UKV3,Q5F1R6,Q2KHM9,Q8IUG5,P12270,Q13428,P04259,P22626,P08779,P08670,Q9BQE3,P35579,P22314,O14974,P23246,Q6Y7W6,P62979,Q14008,Q08211,P19338,Q9BPX3,Q92750,Q5T4S7,A0A286YFG1,L0R8F8,P55265,P83436,Q8NHR7,Q01484,Q9HCJ0,Q14152,Q96QE3,O00423,Q8N0Z2,Q5TZA2,Q9C0H5,Q9NS91,A1X283,P54652,Q9UPY8,Q6L8H4,Q99700,Q7Z406,Q9UQ26,Q9NRM7,Q9H4H8,Q08…
GO:CC	supramolecular fiber	GO:0099512	0.003444261194564728	2.4629039213714354	993	228	29	18856	Q02790,Q8TF72,P21333,P02533,Q8IUG5,P04259,P08779,P08670,Q9BQE3,P35579,O14974,Q14008,A0A286YFG1,Q01484,Q14152,O00423,Q8N0Z2,Q9UPY8,Q6L8H4,Q7Z406,Q9Y283,Q8N4N8,A0A286YEV6,P20929,A7E2Y1,O00151,P50402,Q9NYC9,Q8TF09
GO:CC	supramolecular polymer	GO:0099081	0.004005983474358726	2.3972908466074996	1001	228	29	18856	Q02790,Q8TF72,P21333,P02533,Q8IUG5,P04259,P08779,P08670,Q9BQE3,P35579,O14974,Q14008,A0A286YFG1,Q01484,Q14152,O00423,Q8N0Z2,Q9UPY8,Q6L8H4,Q7Z406,Q9Y283,Q8N4N8,A0A286YEV6,P20929,A7E2Y1,O00151,P50402,Q9NYC9,Q8TF09
GO:CC	extracellular exosome	GO:0070062	0.012296754505293496	1.910209497213541	2144	228	47	18856	Q02790,Q9Y490,P49327,P21333,P13639,P49588,Q86YZ3,P02533,Q8NC51,P04259,P22626,P08779,P08670,A5A3E0,P35579,P22314,P62979,P48634,P19338,Q7Z6Z7,P11274,P55060,Q99102,Q14160,Q9HD89,P00915,Q15075,Q86XT2,Q5TZA2,P54652,Q7Z406,Q9UQ26,P49419,Q8WXI7,Q08J23,Q9Y6V0,Q53GD3,Q7Z443,P20929,Q7Z7M0,P11717,P09651,P37802,P13861,P15144,Q06830,P23468
GO:CC	extracellular vesicle	GO:1903561	0.016057630558177726	1.7943185382246107	2167	228	47	18856	Q02790,Q9Y490,P49327,P21333,P13639,P49588,Q86YZ3,P02533,Q8NC51,P04259,P22626,P08779,P08670,A5A3E0,P35579,P22314,P62979,P48634,P19338,Q7Z6Z7,P11274,P55060,Q99102,Q14160,Q9HD89,P00915,Q15075,Q86XT2,Q5TZA2,P54652,Q7Z406,Q9UQ26,P49419,Q8WXI7,Q08J23,Q9Y6V0,Q53GD3,Q7Z443,P20929,Q7Z7M0,P11717,P09651,P37802,P13861,P15144,Q06830,P23468
GO:CC	extracellular organelle	GO:0043230	0.017003945910588108	1.7694502851898875	2172	228	47	18856	Q02790,Q9Y490,P49327,P21333,P13639,P49588,Q86YZ3,P02533,Q8NC51,P04259,P22626,P08779,P08670,A5A3E0,P35579,P22314,P62979,P48634,P19338,Q7Z6Z7,P11274,P55060,Q99102,Q14160,Q9HD89,P00915,Q15075,Q86XT2,Q5TZA2,P54652,Q7Z406,Q9UQ26,P49419,Q8WXI7,Q08J23,Q9Y6V0,Q53GD3,Q7Z443,P20929,Q7Z7M0,P11717,P09651,P37802,P13861,P15144,Q06830,P23468
GO:CC	organelle	GO:0043226	0.019271104812862896	1.7150933865186129	13720	228	191	18856	Q13085,P11498,Q02790,Q8TF72,Q9Y490,P49327,P21333,P13639,Q6P2E9,P49588,Q86YZ3,Q13263,Q15465,P02533,P42166,O15417,Q9UKV3,Q5F1R6,Q2KHM9,Q96GF1,P53365,Q8IUG5,Q8IWE2,P12270,Q9HCD6,Q13428,Q8NC51,P04259,P22626,P08779,P08670,A5A3E0,Q9BQE3,Q5D862,P35579,P22314,Q04637,Q14157,Q9H2M9,O75534,O14974,P23246,Q7Z2W4,Q6Y7W6,P62979,Q14008,Q08211,Q5T8P6,P51610,P48634,P19338,Q7Z6Z7,Q9BPX3,P43243,P11274,Q00341,Q13435,…
WP	Translation Factors	WP:WP107	0.006615716644317129	2.179423104187798	51	90	6	6646	P13639,Q04637,Q99613,O60841,Q14152,Q8IYD1
CORUM	DHX9-ADAR-vigilin-DNA-PK-Ku antigen complex	CORUM:3102	0.02896826706032366	1.5380774843837308	6	75	3	3629	Q08211,Q00341,P55265
